# Supplementary material for: 5-[(2-Chloro-4-nitro­anilino)methyl­idene]-2,2-dimethyl-1,3-dioxane-4,6-dione
Source: Acta Crystallogr Sect E Struct Rep Online. 2011 Jan 15;67(Pt 2):o392. doi: 10.1107/S160053681100095X (PMC3051652; doi:10.1107/S160053681100095X)
Supplement: Supplementary file 1 [file e-67-0o392-sup1.cif]

##############################################################################
###                                                                        ###
###        Electronic paper (Acta Crystallographica Section E)             ###
###                                                                        ###
##############################################################################
#                                                                            #
# This CIF contains the data in a paper accepted for publication in Acta     #
# Crystallographica Section E. It conforms to the requirements of Notes      #
# for Authors for Section E, and has been peer reviewed under the auspices   #
# of the IUCr Commission on Journals.                                        #
#                                                                            #
# Full details of the Crystallographic Information File format               #
# are given in the paper "The Crystallographic Information File (CIF):       #
# a New Standard Archive File for Crystallography" by S. R. Hall, F. H.      #
# Allen and I. D. Brown [Acta Cryst. (1991), A47, 655-685].                  #
#                                                                            #
# The current version of the core CIF dictionary is obtainable from          #
# ftp://ftp.iucr.org/pub/cif_core.dic. The current version number is 2.4.    #
#                                                                            #
# Software is freely available for graphical display of the structure(s) in  #
# this CIF.  For information consult the CIF home page http://www.iucr.org/  #
# cif/home.html                                                              #
#                                                                            #
# This file may be used for bona fide research purposes within the           #
# scientific community so long as proper attribution is given to the journal # 
# article from which it was obtained.                                        #
#                                                                            #
##############################################################################
                                             
data_I
_audit_creation_method     SHELXL-97
_chemical_name_systematic
;
5-[(2-Chloro-4-nitroanilino)methylidene]-2,2-dimethyl-1,3-dioxane-4,6-dione
;
_chemical_name_common     ?
_chemical_formula_moiety     'C13 H11 Cl N2 O6'
_chemical_formula_sum     'C13 H11 Cl N2 O6'
_chemical_formula_iupac     'C13 H11 Cl N2 O6'
_chemical_formula_weight     326.69
_chemical_melting_point     ?
_symmetry_cell_setting     monoclinic
_symmetry_space_group_name_H-M     'P 21/c'
_symmetry_space_group_name_Hall     '-P 2ybc'
loop_
    _space_group_symop_id
    _space_group_symop_operation_xyz
    1 'x, y, z'
    2 '-x, y+1/2, -z+1/2'
    3 '-x, -y, -z'
    4 'x, -y-1/2, z-1/2'
_cell_length_a     13.5850(5)
_cell_length_b     5.04379(14)
_cell_length_c     21.0272(7)
_cell_angle_alpha     90.00
_cell_angle_beta     104.427(4)
_cell_angle_gamma     90.00
_cell_volume     1395.35(8)
_cell_formula_units_Z     4
_cell_measurement_reflns_used     2432
_cell_measurement_theta_min     2.9949
_cell_measurement_theta_max     29.2344
_cell_measurement_temperature     293(2)
_exptl_crystal_description     block
_exptl_crystal_colour     colorless
_exptl_crystal_size_max     0.40
_exptl_crystal_size_mid     0.40
_exptl_crystal_size_min     0.30
_exptl_crystal_density_diffrn     1.555
_exptl_crystal_density_meas     ?
_exptl_crystal_density_method     'not measured'
_exptl_crystal_F_000     672
_exptl_absorpt_coefficient_mu     0.306
_exptl_absorpt_correction_type     multi-scan
_exptl_absorpt_process_details
;
(CrysAlis PRO; Oxford Diffraction, 2010)
;
_exptl_absorpt_correction_T_min     0.98375
_exptl_absorpt_correction_T_max     1.0
_exptl_special_details
;
CrysAlisPro, Oxford Diffraction Ltd.,
Version 1.171.34.40 (release 27-08-2010 CrysAlis171 .NET)
Empirical absorption correction using spherical harmonics,
implemented in SCALE3 ABSPACK scaling algorithm.
;
_diffrn_ambient_temperature     293(2)
_diffrn_radiation_type     'Mo K\a'
_diffrn_radiation_wavelength     0.7107
_diffrn_radiation_source     'fine-focus sealed tube'
_diffrn_radiation_monochromator     graphite
_diffrn_measurement_device_type     'Oxford Diffraction Xcalibur Eos'
_diffrn_measurement_method     \w
_diffrn_detector_area_resol_mean     16.0874
_diffrn_reflns_number     6136
_diffrn_reflns_av_R_equivalents     0.0207
_diffrn_reflns_av_sigmaI/netI     0.0342
_diffrn_reflns_theta_min     3.10
_diffrn_reflns_theta_max     26.37
_diffrn_reflns_theta_full     26.37
_diffrn_measured_fraction_theta_max     0.999
_diffrn_measured_fraction_theta_full     0.999
_diffrn_reflns_limit_h_min     -16
_diffrn_reflns_limit_h_max     16
_diffrn_reflns_limit_k_min     -6
_diffrn_reflns_limit_k_max     6
_diffrn_reflns_limit_l_min     -25
_diffrn_reflns_limit_l_max     26
_diffrn_standards_number     ?
_diffrn_standards_interval_count     ?
_diffrn_standards_interval_time     ?
_diffrn_standards_decay_%     ?
_refine_special_details
;
Refinement of <i>F</i>^2^ against ALL reflections. The weighted <i>R</i>-factor
<i>wR</i> and goodness of fit <i>S</i> are based on <i>F</i>^2^, conventional
<i>R</i>-factors <i>R</i> are based on <i>F</i>, with <i>F</i> set to zero for
negative <i>F</i>^2^. The threshold expression of <i>F</i>^2^ >
\s(<i>F</i>^2^) is used only for calculating <i>R</i>-factors(gt) <i>etc</i>.
and is not relevant to the choice of reflections for refinement.
<i>R</i>-factors based on <i>F</i>^2^ are statistically about twice as large
as those based on <i>F</i>, and <i>R</i>- factors based on ALL data will be
even larger.
;
_reflns_number_total     2853
_reflns_number_gt     2141
_reflns_threshold_expression     I>2sigma(I)
_refine_ls_structure_factor_coef     Fsqd
_refine_ls_matrix_type     full
_refine_ls_R_factor_all     0.0609
_refine_ls_R_factor_gt     0.0413
_refine_ls_wR_factor_gt     0.0919
_refine_ls_wR_factor_ref     0.1042
_refine_ls_goodness_of_fit_ref     1.036
_refine_ls_restrained_S_all     1.036
_refine_ls_number_reflns     2853
_refine_ls_number_parameters     201
_refine_ls_number_restraints     0
_refine_ls_hydrogen_treatment     constr
_refine_ls_weighting_scheme     calc
_refine_ls_weighting_details
         'calc w=1/[\s^2^(Fo^2^)+(0.0478P)^2^+0.1291P] where P=(Fo^2^+2Fc^2^)/3'
_atom_sites_solution_hydrogens     geom
_atom_sites_solution_primary     direct
_atom_sites_solution_secondary     difmap
_refine_ls_shift/su_max     0.000
_refine_ls_shift/su_mean     0.000
_refine_diff_density_max     0.174
_refine_diff_density_min     -0.290
_refine_ls_extinction_method     none
_refine_ls_extinction_coef     ?
loop_
    _atom_type_symbol
    _atom_type_description
    _atom_type_scat_dispersion_real
    _atom_type_scat_dispersion_imag
    _atom_type_scat_source
    'C' 'C' 0.0033 0.0016
                         'International Tables Vol C Tables 4.2.6.8 and 6.1.1.4'
    'H' 'H' 0.0000 0.0000
                         'International Tables Vol C Tables 4.2.6.8 and 6.1.1.4'
    'Cl' 'Cl' 0.1484 0.1585
                         'International Tables Vol C Tables 4.2.6.8 and 6.1.1.4'
    'N' 'N' 0.0061 0.0033
                         'International Tables Vol C Tables 4.2.6.8 and 6.1.1.4'
    'O' 'O' 0.0106 0.0060
                         'International Tables Vol C Tables 4.2.6.8 and 6.1.1.4'
_computing_data_collection
;
CrysAlis PRO (Oxford Diffraction, 2010)
;
_computing_cell_refinement
;
CrysAlis PRO (Oxford Diffraction, 2010)
;
_computing_data_reduction
;
CrysAlis PRO (Oxford Diffraction, 2010)
;
_computing_structure_solution     'SHELXS97 (Sheldrick, 2008)'
_computing_structure_refinement     'SHELXL97 (Sheldrick, 2008)'
_computing_molecular_graphics
;
<i>OLEX2</i> (Dolomanov <i>et al.</i>, 2009)
;
_computing_publication_material
;
<i>OLEX2</i> (Dolomanov <i>et al.</i>, 2009)
;
loop_
    _atom_site_type_symbol
    _atom_site_label
    _atom_site_fract_x
    _atom_site_fract_y
    _atom_site_fract_z
    _atom_site_U_iso_or_equiv
    _atom_site_adp_type
    _atom_site_calc_flag
    _atom_site_refinement_flags
    _atom_site_occupancy
    _atom_site_disorder_assembly
    _atom_site_disorder_group
    Cl Cl1 0.11303(4) 0.78022(10) 0.26632(2) 0.05062(18) Uani d . 1 . .
    O O1 -0.23464(10) 0.7514(2) 0.04172(7) 0.0446(4) Uani d . 1 . .
    O O2 -0.24014(10) 0.4073(3) -0.03503(6) 0.0469(4) Uani d . 1 . .
    O O3 -0.09905(11) 0.8273(3) 0.12205(7) 0.0517(4) Uani d . 1 . .
    O O4 -0.10943(10) 0.1444(3) -0.03156(7) 0.0509(4) Uani d . 1 . .
    O O5 0.46457(14) 0.3369(4) 0.35706(9) 0.0855(6) Uani d . 1 . .
    O O6 0.48067(14) 0.0203(4) 0.29216(9) 0.0910(6) Uani d . 1 . .
    N N1 0.43369(14) 0.2060(4) 0.30716(10) 0.0592(5) Uani d . 1 . .
    N N2 0.05320(11) 0.4776(3) 0.14363(7) 0.0360(4) Uani d . 1 . .
    H H2 0.0263 0.6155 0.1565 0.043 Uiso calc R 1 . .
    C C1 0.33473(15) 0.2739(4) 0.26352(9) 0.0432(5) Uani d . 1 . .
    C C2 0.27826(15) 0.4698(4) 0.28308(9) 0.0431(5) Uani d . 1 . .
    H H2A 0.3024 0.5569 0.3229 0.052 Uiso calc R 1 . .
    C C3 0.18530(14) 0.5341(3) 0.24251(9) 0.0377(4) Uani d . 1 . .
    C C4 0.14835(13) 0.4042(3) 0.18250(8) 0.0337(4) Uani d . 1 . .
    C C5 0.20803(15) 0.2071(4) 0.16447(9) 0.0421(5) Uani d . 1 . .
    H H5 0.1847 0.1193 0.1247 0.051 Uiso calc R 1 . .
    C C6 0.30095(15) 0.1410(4) 0.20485(10) 0.0455(5) Uani d . 1 . .
    H H6 0.3404 0.0086 0.1928 0.055 Uiso calc R 1 . .
    C C7 -0.00122(13) 0.3622(3) 0.08932(8) 0.0336(4) Uani d . 1 . .
    H H7 0.0254 0.2132 0.0736 0.040 Uiso calc R 1 . .
    C C8 -0.09479(13) 0.4525(3) 0.05552(8) 0.0328(4) Uani d . 1 . .
    C C9 -0.14016(14) 0.6847(3) 0.07640(9) 0.0373(4) Uani d . 1 . .
    C C10 -0.29653(14) 0.5492(4) 0.00333(10) 0.0437(5) Uani d . 1 . .
    C C11 -0.14546(14) 0.3172(4) -0.00500(9) 0.0359(4) Uani d . 1 . .
    C C12 -0.33222(18) 0.3613(4) 0.04848(13) 0.0656(7) Uani d . 1 . .
    H H12B -0.3779 0.2337 0.0229 0.098 Uiso calc R 1 . .
    H H12C -0.3668 0.4590 0.0756 0.098 Uiso calc R 1 . .
    H H12A -0.2748 0.2713 0.0758 0.098 Uiso calc R 1 . .
    C C13 -0.38047(18) 0.6932(5) -0.04496(12) 0.0695(7) Uani d . 1 . .
    H H13B -0.3514 0.8249 -0.0678 0.104 Uiso calc R 1 . .
    H H13C -0.4245 0.7774 -0.0218 0.104 Uiso calc R 1 . .
    H H13A -0.4188 0.5687 -0.0760 0.104 Uiso calc R 1 . .
loop_
    _atom_site_aniso_label
    _atom_site_aniso_U_11
    _atom_site_aniso_U_22
    _atom_site_aniso_U_33
    _atom_site_aniso_U_12
    _atom_site_aniso_U_13
    _atom_site_aniso_U_23
    Cl1 0.0589(4) 0.0482(3) 0.0464(3) 0.0072(2) 0.0162(3) -0.0079(2)
    O1 0.0400(8) 0.0317(6) 0.0572(9) 0.0054(6) 0.0025(7) -0.0053(6)
    O2 0.0393(8) 0.0582(8) 0.0405(8) 0.0068(6) 0.0048(6) -0.0090(7)
    O3 0.0527(9) 0.0407(7) 0.0556(9) 0.0058(6) 0.0018(7) -0.0167(7)
    O4 0.0477(9) 0.0585(9) 0.0464(8) 0.0064(7) 0.0118(7) -0.0192(7)
    O5 0.0679(12) 0.1027(14) 0.0660(11) 0.0073(10) -0.0210(10) -0.0129(11)
    O6 0.0689(12) 0.1144(15) 0.0783(13) 0.0444(12) -0.0031(10) 0.0001(11)
    N1 0.0447(11) 0.0748(13) 0.0522(12) 0.0057(10) 0.0013(9) 0.0098(10)
    N2 0.0349(8) 0.0370(8) 0.0364(9) 0.0019(7) 0.0092(7) -0.0035(7)
    C1 0.0369(11) 0.0526(12) 0.0382(11) 0.0015(9) 0.0060(9) 0.0074(9)
    C2 0.0462(12) 0.0481(11) 0.0327(10) -0.0039(9) 0.0051(9) -0.0018(9)
    C3 0.0409(11) 0.0385(10) 0.0358(10) -0.0014(8) 0.0136(9) 0.0005(8)
    C4 0.0317(10) 0.0373(9) 0.0333(10) -0.0022(7) 0.0107(8) 0.0030(8)
    C5 0.0404(11) 0.0500(11) 0.0357(11) 0.0028(9) 0.0090(9) -0.0051(9)
    C6 0.0412(11) 0.0497(11) 0.0467(12) 0.0067(9) 0.0128(9) -0.0008(10)
    C7 0.0340(10) 0.0351(9) 0.0340(10) -0.0001(8) 0.0130(8) -0.0005(8)
    C8 0.0342(10) 0.0314(9) 0.0344(10) -0.0008(7) 0.0115(8) -0.0017(8)
    C9 0.0388(10) 0.0308(9) 0.0416(11) -0.0010(8) 0.0086(9) 0.0004(8)
    C10 0.0365(10) 0.0413(10) 0.0529(12) 0.0015(8) 0.0099(9) -0.0124(9)
    C11 0.0339(10) 0.0400(10) 0.0356(10) -0.0012(8) 0.0120(8) -0.0014(9)
    C12 0.0596(15) 0.0528(13) 0.0971(19) -0.0072(11) 0.0431(14) -0.0094(13)
    C13 0.0470(14) 0.0787(17) 0.0703(16) 0.0174(12) -0.0089(12) -0.0148(13)
_geom_special_details
;
All e.s.d.'s (except the e.s.d. in the dihedral angle between two l.s. planes)
are estimated using the full covariance matrix. The cell e.s.d.'s are taken
into account individually in the estimation of e.s.d.'s in distances, angles
and torsion angles; correlations between e.s.d.'s in cell parameters are only
used when they are defined by crystal symmetry. An approximate (isotropic)
treatment of cell e.s.d.'s is used for estimating e.s.d.'s involving l.s.
planes.
;
loop_
    _geom_bond_atom_site_label_1
    _geom_bond_atom_site_label_2
    _geom_bond_site_symmetry_2
    _geom_bond_distance
    _geom_bond_publ_flag
    Cl1 C3 . 1.7321(19) ?
    O1 C9 . 1.351(2) ?
    O1 C10 . 1.436(2) ?
    O2 C10 . 1.434(2) ?
    O2 C11 . 1.362(2) ?
    O3 C9 . 1.218(2) ?
    O4 C11 . 1.203(2) ?
    O5 N1 . 1.222(2) ?
    O6 N1 . 1.218(2) ?
    N1 C1 . 1.467(3) ?
    N2 H2 . 0.8600 ?
    N2 C4 . 1.396(2) ?
    N2 C7 . 1.330(2) ?
    C1 C2 . 1.375(3) ?
    C1 C6 . 1.378(3) ?
    C2 H2A . 0.9300 ?
    C2 C3 . 1.375(2) ?
    C3 C4 . 1.399(2) ?
    C4 C5 . 1.394(2) ?
    C5 H5 . 0.9300 ?
    C5 C6 . 1.375(3) ?
    C6 H6 . 0.9300 ?
    C7 H7 . 0.9300 ?
    C7 C8 . 1.371(2) ?
    C8 C9 . 1.442(2) ?
    C8 C11 . 1.457(2) ?
    C10 C12 . 1.505(3) ?
    C10 C13 . 1.511(3) ?
    C12 H12B . 0.9600 ?
    C12 H12C . 0.9600 ?
    C12 H12A . 0.9600 ?
    C13 H13B . 0.9600 ?
    C13 H13C . 0.9600 ?
    C13 H13A . 0.9600 ?
loop_
    _geom_angle_atom_site_label_1
    _geom_angle_atom_site_label_2
    _geom_angle_atom_site_label_3
    _geom_angle_site_symmetry_1
    _geom_angle_site_symmetry_3
    _geom_angle
    _geom_angle_publ_flag
    O1 C9 C8 . . 117.28(15) ?
    O1 C10 C12 . . 109.17(17) ?
    O1 C10 C13 . . 105.94(16) ?
    O2 C10 O1 . . 110.53(15) ?
    O2 C10 C12 . . 109.99(15) ?
    O2 C10 C13 . . 106.34(17) ?
    O2 C11 C8 . . 115.76(16) ?
    O3 C9 O1 . . 117.76(16) ?
    O3 C9 C8 . . 124.94(17) ?
    O4 C11 O2 . . 118.24(17) ?
    O4 C11 C8 . . 125.91(17) ?
    O5 N1 C1 . . 118.4(2) ?
    O6 N1 O5 . . 123.2(2) ?
    O6 N1 C1 . . 118.38(19) ?
    N2 C4 C3 . . 118.39(16) ?
    N2 C7 H7 . . 118.5 ?
    N2 C7 C8 . . 123.03(16) ?
    C1 C2 H2A . . 120.7 ?
    C1 C2 C3 . . 118.59(17) ?
    C1 C6 H6 . . 120.5 ?
    C2 C1 N1 . . 118.25(18) ?
    C2 C1 C6 . . 122.08(18) ?
    C2 C3 Cl1 . . 119.27(14) ?
    C2 C3 C4 . . 121.10(17) ?
    C3 C2 H2A . . 120.7 ?
    C4 N2 H2 . . 115.8 ?
    C4 C3 Cl1 . . 119.63(14) ?
    C4 C5 H5 . . 119.6 ?
    C5 C4 N2 . . 123.12(16) ?
    C5 C4 C3 . . 118.49(16) ?
    C5 C6 C1 . . 118.96(19) ?
    C5 C6 H6 . . 120.5 ?
    C6 C1 N1 . . 119.67(19) ?
    C6 C5 C4 . . 120.78(17) ?
    C6 C5 H5 . . 119.6 ?
    C7 N2 H2 . . 115.8 ?
    C7 N2 C4 . . 128.46(15) ?
    C7 C8 C9 . . 121.58(16) ?
    C7 C8 C11 . . 118.19(16) ?
    C8 C7 H7 . . 118.5 ?
    C9 O1 C10 . . 118.10(13) ?
    C9 C8 C11 . . 120.12(16) ?
    C10 C12 H12B . . 109.5 ?
    C10 C12 H12C . . 109.5 ?
    C10 C12 H12A . . 109.5 ?
    C10 C13 H13B . . 109.5 ?
    C10 C13 H13C . . 109.5 ?
    C10 C13 H13A . . 109.5 ?
    C11 O2 C10 . . 118.74(14) ?
    C12 C10 C13 . . 114.77(19) ?
    H12B C12 H12C . . 109.5 ?
    H12B C12 H12A . . 109.5 ?
    H12C C12 H12A . . 109.5 ?
    H13B C13 H13C . . 109.5 ?
    H13B C13 H13A . . 109.5 ?
    H13C C13 H13A . . 109.5 ?
loop_
    _geom_hbond_atom_site_label_D
    _geom_hbond_atom_site_label_H
    _geom_hbond_atom_site_label_A
    _geom_hbond_site_symmetry_A
    _geom_hbond_distance_DH
    _geom_hbond_distance_HA
    _geom_hbond_distance_DA
    _geom_hbond_angle_DHA
    N2 H2 Cl1 . 0.86 2.46 2.9328(15) 115
    N2 H2 O3 . 0.86 1.99 2.670(2) 136
data_global
_journal_date_recd_electronic     2010-12-23
_journal_date_accepted     2011-01-07
_journal_name_full     'Acta Crystallographica, Section E'
_journal_year     2011
_journal_volume     67
_journal_issue      2
_journal_page_first     o392
_journal_page_last     o392
_journal_paper_category     QO
_journal_coeditor_code     BQ2269
_publ_contact_author_name     'You-Fu Luo'
_publ_contact_author_address
;
Department of Pharmaceutical and Bioengineering, School of Chemical
Engineering, Sichuan University, Chengdu 610065, People's Republic of
China
and
State Key Laboratory of Biotherapy, West China Hospital, Sichuan University,
Chengdu 610041, People's Republic of China
;
_publ_contact_author_email     'luo_youfu@foxmail.com'
_publ_contact_author_fax     '86-28-85503301'
_publ_contact_author_phone     '86-28-13881824797'
_publ_section_title
;
5-[(2-Chloro-4-nitroanilino)methylidene]-2,2-dimethyl-1,3-dioxane-4,6-dione
;
loop_
    _publ_author_name
    _publ_author_footnote
    _publ_author_address
    'Lan, Xian-Qiu' .
;
Department of Pharmaceutical and Bioengineering, School of Chemical Engineering,
Sichuan University, Chengdu 610065, People's Republic of China
;
    'Zhang, Xiao-Feng' .
;
Department of Pharmaceutical and Bioengineering, School of Chemical Engineering,
Sichuan University, Chengdu 610065, People's Republic of China
;
    'Yang, Ying-Hong' .
;
Department of Pharmaceutical and Bioengineering, School of Chemical Engineering,
Sichuan University, Chengdu 610065, People's Republic of China
;
    'Luo, You-Fu' .
;
Department of Pharmaceutical and Bioengineering, School of Chemical Engineering,
Sichuan University, Chengdu 610065, People's Republic of China
and
State Key Laboratory of Biotherapy, West China Hospital, Sichuan University,
Chengdu 610041, People's Republic of China
;
_publ_section_synopsis     .
