# Supplementary material for: 5-[(2-Chloro-4-nitro­anilino)methyl­idene]-2,2-dimethyl-1,3-dioxane-4,6-dione
Source: Acta Crystallogr Sect E Struct Rep Online. 2011 Jan 15;67(Pt 2):o392. doi: 10.1107/S160053681100095X (PMC3051652; doi:10.1107/S160053681100095X)
Supplement: Supplementary file 2 [file e-67-0o392-Isup2.hkl]

# 
# h,k,l, Fc-squared, Fo-squared, sigma(Fo-squared) and status flag 
# 
data_I
_shelx_title ' 101123_s2_yyh in P21/c ' 
_shelx_refln_list_code          4 
_shelx_F_calc_maximum      199.26 
_exptl_crystal_F_000       672.00 
_reflns_d_resolution_high  0.8000 
 
loop_ 
 _symmetry_equiv_pos_as_xyz 
 'x, y, z' 
 '-x, y+1/2, -z+1/2' 
 '-x, -y, -z' 
 'x, -y-1/2, z-1/2' 
 
_cell_length_a    13.5850 
_cell_length_b     5.0438 
_cell_length_c    21.0272 
_cell_angle_alpha  90.000 
_cell_angle_beta  104.427 
_cell_angle_gamma  90.000 
 
_shelx_F_squared_multiplier     1.000 
 
loop_ 
 _refln_index_h 
 _refln_index_k 
 _refln_index_l 
 _refln_F_squared_calc 
 _refln_F_squared_meas 
 _refln_F_squared_sigma 
 _refln_observed_status 
   2   0   0     1365.76     1306.08     11.85 o 
   3   0   0     4421.85     4405.74     22.34 o 
   4   0   0     2277.16     2353.78     18.95 o 
   5   0   0     8896.81     8479.90     47.96 o 
   6   0   0      296.86      301.26     10.11 o 
   7   0   0      221.55      256.20     10.13 o 
   8   0   0     1242.55     1242.23     23.54 o 
   9   0   0     2360.46     2321.21     34.63 o 
  10   0   0      184.79      177.73     10.26 o 
  11   0   0       14.91       12.12      3.39 o 
  12   0   0       64.38       67.39     11.67 o 
  13   0   0        6.01        2.88      5.41 o 
  14   0   0       13.66       18.87      7.10 o 
  15   0   0       29.56       35.04     10.30 o 
  16   0   0        0.19       -7.79      7.79 o 
   1   1   0     2404.56     2326.17     13.36 o 
   2   1   0     8192.74     7575.83     32.11 o 
   3   1   0      550.76      597.14      9.32 o 
   4   1   0     1773.99     1777.31     11.53 o 
   5   1   0     1675.02     1652.94     23.59 o 
   6   1   0      583.95      609.03     17.41 o 
   7   1   0     1489.49     1590.20     22.49 o 
   8   1   0        9.58       12.80      3.08 o 
   9   1   0       16.36       15.50      2.89 o 
  10   1   0       62.67       52.31      5.35 o 
  11   1   0       96.52       95.07      7.16 o 
  12   1   0      233.70      216.96     13.76 o 
  13   1   0      113.04       99.98      8.04 o 
  14   1   0       64.51       69.48      7.03 o 
  15   1   0       69.23       67.14      7.24 o 
  16   1   0       23.33       27.53     10.10 o 
   0   2   0     4090.83     3877.85     23.36 o 
   1   2   0      296.16      267.42      4.45 o 
   2   2   0       40.11       43.79      2.16 o 
   3   2   0      677.11      615.17     12.03 o 
   4   2   0     3245.23     3198.21     31.33 o 
   5   2   0        3.39        1.19      1.70 o 
   6   2   0      262.90      260.72     15.27 o 
   7   2   0       54.86       52.80      5.59 o 
   8   2   0      817.23      858.72     15.98 o 
   9   2   0     2274.73     2278.61     32.89 o 
  10   2   0        2.61        1.70      3.14 o 
  11   2   0       54.40       45.42      5.43 o 
  12   2   0        6.91       10.73      3.72 o 
  13   2   0        3.98       -0.93      2.68 o 
  14   2   0        7.95       -0.02      3.20 o 
  15   2   0        0.51       -2.20      2.35 o 
   1   3   0      302.14      324.54      5.98 o 
   2   3   0      364.60      353.94      8.06 o 
   3   3   0      534.07      526.37     13.30 o 
   4   3   0      406.07      388.89     12.06 o 
   5   3   0      317.66      336.95     18.87 o 
   6   3   0      999.40     1052.68     22.50 o 
   7   3   0        0.81       -1.56      3.41 o 
   8   3   0      475.43      471.54     17.01 o 
   9   3   0        7.27        5.58      2.50 o 
  10   3   0       58.94       64.50      6.25 o 
  11   3   0      185.67      201.30     16.14 o 
  12   3   0        0.16        2.95      3.19 o 
  13   3   0       56.87       48.37      6.28 o 
  14   3   0       18.61       15.72      4.76 o 
   0   4   0      256.90      240.78     10.87 o 
   1   4   0        6.04        2.65      1.50 o 
   2   4   0       28.84       26.25      2.83 o 
   3   4   0       64.14       70.87      6.20 o 
   4   4   0        0.74       -0.76      1.64 o 
   5   4   0       18.27       14.31      2.69 o 
   6   4   0      181.66      192.60      8.99 o 
   7   4   0      154.46      138.60      9.34 o 
   8   4   0       10.12       13.77      3.24 o 
   9   4   0        3.44        7.89      4.20 o 
  10   4   0        0.13        1.88      2.37 o 
  11   4   0        0.27        3.45      3.24 o 
  12   4   0       32.74       40.99      5.77 o 
   1   5   0        7.50        8.85      3.68 o 
   2   5   0      163.13      161.59      9.11 o 
   3   5   0      197.23      191.95     11.77 o 
   4   5   0        7.62        7.21      3.66 o 
   5   5   0       21.39       17.26      6.15 o 
   6   5   0       31.73       27.01      6.24 o 
   7   5   0       41.21       55.74      8.46 o 
   8   5   0       27.74       28.34      7.03 o 
   9   5   0       47.03       71.42     19.31 o 
  10   5   0       13.00        9.62      4.34 o 
   0   6   0        5.13        7.27      5.58 o 
   1   6   0        5.73        6.44      3.34 o 
   2   6   0       36.74       34.66      7.01 o 
   3   6   0        1.49        4.58      3.59 o 
   4   6   0       12.54       24.97      6.65 o 
   5   6   0        2.21       -1.85      4.50 o 
 -16   1   1       10.46       11.05      8.13 o 
 -15   1   1        7.90        7.77      3.25 o 
 -14   1   1        3.15        3.58      2.91 o 
 -13   1   1       46.59       42.56      5.55 o 
 -12   1   1       41.32       41.19      6.90 o 
 -11   1   1      362.45      353.11     13.36 o 
 -10   1   1      352.48      361.97     12.90 o 
  -9   1   1       19.66       24.10      4.88 o 
  -8   1   1      568.00      606.29     18.34 o 
  -7   1   1      122.86      124.67      7.86 o 
  -6   1   1      549.33      548.33     14.89 o 
  -5   1   1      264.01      284.44      7.94 o 
  -4   1   1      258.71      243.22      5.74 o 
  -3   1   1      115.56      106.61      3.40 o 
  -2   1   1      245.61      244.79      3.74 o 
  -1   1   1     1971.45     1829.80     11.08 o 
   0   1   1     8103.87     7437.82     30.30 o 
   1   1   1       92.09      121.09      2.25 o 
   2   1   1     1509.95     1489.82      8.96 o 
   3   1   1     1145.86     1156.29      9.76 o 
   4   1   1      113.86      118.55      3.95 o 
   5   1   1       12.95       15.42      1.61 o 
   6   1   1      225.97      272.29      6.73 o 
   7   1   1       11.42       14.47      2.58 o 
   8   1   1      174.38      183.59      8.41 o 
   9   1   1       36.96       36.69      4.38 o 
  10   1   1        3.34        3.04      3.25 o 
  11   1   1        1.92        1.33      2.45 o 
  12   1   1       20.14       19.09      3.87 o 
  13   1   1      156.74      138.88     10.34 o 
  14   1   1       36.08       35.71      5.41 o 
  15   1   1        0.27        6.01      4.74 o 
  16   1   1        0.28        2.15      5.86 o 
 -15   2   1       38.22       28.59      4.91 o 
 -14   2   1        0.89        6.40      4.14 o 
 -13   2   1       76.36       72.89      7.26 o 
 -12   2   1        0.02        2.73      2.73 o 
 -11   2   1        0.97       -2.84      2.84 o 
 -10   2   1        0.02       -0.51      2.47 o 
  -9   2   1      229.00      220.45     17.26 o 
  -8   2   1        4.93        2.29      2.39 o 
  -7   2   1       90.31       88.67      6.96 o 
  -6   2   1        1.08        3.34      3.31 o 
  -5   2   1       44.24       45.28      6.36 o 
  -4   2   1      735.72      804.89     12.59 o 
  -3   2   1      517.24      497.60      7.96 o 
  -2   2   1      648.31      681.02      9.26 o 
  -1   2   1     2740.67     2753.58     13.79 o 
   0   2   1     1080.46     1150.16      8.84 o 
   1   2   1       45.64       49.67      2.23 o 
   2   2   1      887.45      890.71      8.57 o 
   3   2   1      154.04      156.77      4.22 o 
   4   2   1      810.23      853.52     16.49 o 
   5   2   1     1442.40     1472.61     23.57 o 
   6   2   1       78.53       78.06      3.42 o 
   7   2   1        0.12       -0.21      1.55 o 
   8   2   1     1191.76     1189.93     22.21 o 
   9   2   1       83.25       96.10      6.98 o 
  10   2   1       20.33       15.83      2.91 o 
  11   2   1      173.86      197.40      9.20 o 
  12   2   1        0.01        0.34      2.82 o 
  13   2   1       47.26       53.39      6.32 o 
  14   2   1       37.66       30.74      5.30 o 
  15   2   1        4.06        7.87      3.39 o 
 -14   3   1      130.42      142.91     10.65 o 
 -13   3   1      223.44      245.75     13.34 o 
 -12   3   1        0.87        2.71      2.63 o 
 -11   3   1      114.33      103.80      8.04 o 
 -10   3   1      477.90      489.51     16.28 o 
  -9   3   1       14.85       17.83      4.14 o 
  -8   3   1        0.37        1.38      5.10 o 
  -7   3   1      391.59      414.99     14.91 o 
  -6   3   1      511.88      515.10     27.47 o 
  -5   3   1      707.32      706.43     13.60 o 
  -4   3   1       53.21       56.12      4.70 o 
  -3   3   1      132.44      146.41      6.92 o 
  -2   3   1      817.37      849.36     10.70 o 
  -1   3   1     1302.85     1341.80     13.08 o 
   0   3   1       97.23       94.83      3.21 o 
   1   3   1      370.59      395.35      6.58 o 
   2   3   1       42.48       45.98      2.66 o 
   3   3   1        4.59        1.04      1.48 o 
   4   3   1        8.29        5.49      2.18 o 
   5   3   1      397.86      424.11     13.55 o 
   6   3   1      310.76      337.23     12.87 o 
   7   3   1      228.96      234.85     10.02 o 
   8   3   1      632.27      642.00     17.21 o 
   9   3   1      149.25      153.32      8.98 o 
  10   3   1       16.27       10.57      3.05 o 
  11   3   1        5.73        6.25      2.74 o 
  12   3   1       98.23      115.82      9.17 o 
  13   3   1       14.84       13.32      4.17 o 
  14   3   1        3.00        4.44      2.96 o 
 -12   4   1        1.60        1.93      3.46 o 
 -11   4   1       32.69       24.94      5.56 o 
 -10   4   1       81.80       84.23      7.20 o 
  -9   4   1       46.96       42.79      5.78 o 
  -8   4   1      189.55      199.03     12.14 o 
  -7   4   1       36.46       36.89      4.96 o 
  -6   4   1       12.97       18.32      3.75 o 
  -5   4   1      166.61      162.30      6.50 o 
  -4   4   1       44.06       43.10      4.05 o 
  -3   4   1       75.87       74.27      4.98 o 
  -2   4   1       32.31       33.28      3.11 o 
  -1   4   1       87.29       84.42      4.60 o 
   0   4   1      102.29       93.32      4.86 o 
   1   4   1       14.16        9.36      2.46 o 
   2   4   1       18.61       18.31      2.87 o 
   3   4   1       21.24       24.90      3.88 o 
   4   4   1      203.14      201.62     11.15 o 
   5   4   1       74.83       74.97      5.55 o 
   6   4   1       32.96       28.85      3.37 o 
   7   4   1      284.74      272.38     10.07 o 
   8   4   1       40.34       47.50      6.10 o 
   9   4   1      134.37      127.39      8.64 o 
  10   4   1       47.61       40.79      5.29 o 
  11   4   1        2.17       -0.61      2.61 o 
  12   4   1       19.17       17.28      5.34 o 
 -10   5   1       93.27      107.11     12.20 o 
  -9   5   1       90.84       87.12      8.19 o 
  -8   5   1        3.24       -0.98      3.00 o 
  -7   5   1      120.43      141.17     11.41 o 
  -6   5   1      129.37      140.92     11.21 o 
  -5   5   1        7.65        7.42      9.63 o 
  -4   5   1        0.88        1.92      3.39 o 
  -3   5   1      101.54      113.82      9.44 o 
  -2   5   1       60.11       61.34      5.43 o 
  -1   5   1       21.51       18.29      3.01 o 
   0   5   1        0.97        0.18      2.00 o 
   1   5   1       54.91       54.17      4.67 o 
   2   5   1      225.42      233.12      9.53 o 
   3   5   1       17.23       13.58      3.92 o 
   4   5   1      249.75      279.70     16.70 o 
   5   5   1       64.48       60.31     16.48 o 
   6   5   1       47.58       46.39      7.42 o 
   7   5   1        3.38        2.14      3.72 o 
   8   5   1        2.26        1.05      3.78 o 
   9   5   1        0.31        3.34      4.05 o 
  -5   6   1      155.57      153.67     14.18 o 
  -4   6   1       64.50       63.48     18.00 o 
  -3   6   1       39.85       30.03      6.45 o 
  -2   6   1       57.24       54.14     11.92 o 
  -1   6   1       11.36       19.03      7.95 o 
   0   6   1       29.35       30.01      6.74 o 
   1   6   1       16.51       25.93      7.37 o 
   2   6   1       38.83       35.98      6.76 o 
   3   6   1        0.01        1.71      4.08 o 
   4   6   1        9.22       17.86      6.78 o 
 -16   0   2        2.54        1.17      6.17 o 
 -15   0   2      101.21       91.04     15.16 o 
 -14   0   2        0.20        1.76      7.33 o 
 -13   0   2      192.23      165.59     11.18 o 
 -12   0   2        0.09       -0.13      2.46 o 
 -11   0   2      154.64      166.37     10.21 o 
 -10   0   2      211.51      198.83     10.66 o 
  -9   0   2        0.50        2.83      2.28 o 
  -8   0   2     4719.54     4896.14     61.83 o 
  -7   0   2        4.35       14.61      4.73 o 
  -6   0   2     1488.79     1378.71     32.91 o 
  -5   0   2      673.60      659.16     14.43 o 
  -4   0   2      127.71       96.19      5.10 o 
  -3   0   2        0.31        2.34      2.34 o 
  -2   0   2     1117.19     1164.70     11.99 o 
   2   0   2     3230.50     3083.41     25.25 o 
   3   0   2     8760.73     8386.12     34.12 o 
   4   0   2       22.81       18.27      2.00 o 
   5   0   2     2628.30     2622.51     28.58 o 
   6   0   2     9181.33    10030.48     91.41 o 
   7   0   2      394.38      453.60     21.36 o 
   8   0   2        2.35       -3.60      4.74 o 
   9   0   2       27.23       41.97      8.18 o 
  10   0   2      132.16      106.52     12.94 o 
  11   0   2       38.02       31.90      8.75 o 
  12   0   2      392.43      371.57     25.76 o 
  13   0   2     1225.43     1200.47     48.35 o 
  14   0   2       21.98       16.51      6.63 o 
  15   0   2        6.35        1.07      4.40 o 
  16   0   2        0.09        1.53      7.41 o 
 -16   1   2       78.24       74.07      9.78 o 
 -15   1   2      195.26      180.25     13.37 o 
 -14   1   2       13.52        9.79      3.25 o 
 -13   1   2        2.05       -1.37      2.38 o 
 -12   1   2       72.62       75.44      6.61 o 
 -11   1   2      383.91      345.52     13.13 o 
 -10   1   2      175.03      186.87      9.33 o 
  -9   1   2      259.21      285.70     13.39 o 
  -8   1   2        0.08        0.42      2.74 o 
  -7   1   2     1606.51     1643.50     27.63 o 
  -6   1   2      648.73      643.15     15.86 o 
  -5   1   2      761.46      780.62     12.91 o 
  -4   1   2        9.57       15.94      1.65 o 
  -3   1   2     1315.82     1385.18     13.30 o 
  -2   1   2     5018.48     4748.13     18.18 o 
  -1   1   2     1421.86     1410.11     13.26 o 
   0   1   2      327.69      384.89      4.95 o 
   1   1   2       11.84        7.99      0.70 o 
   2   1   2      492.57      453.71      4.67 o 
   3   1   2     4114.22     3949.97     17.00 o 
   4   1   2       24.66       40.32      2.40 o 
   5   1   2      775.02      906.15     11.83 o 
   6   1   2     1139.86     1324.49     15.50 o 
   7   1   2     1455.70     1523.00     21.02 o 
   8   1   2       52.09       52.64      6.36 o 
   9   1   2        7.64        8.38      2.54 o 
  10   1   2      144.90      157.22      8.76 o 
  11   1   2      367.49      360.78     13.83 o 
  12   1   2        0.14        0.42      2.27 o 
  13   1   2        0.33        1.33      3.99 o 
  14   1   2       19.63       26.22      6.48 o 
  15   1   2       14.72        6.80      3.53 o 
 -15   2   2       96.54      106.85     12.63 o 
 -14   2   2       49.47       57.44      6.76 o 
 -13   2   2      147.95      146.45      9.86 o 
 -12   2   2       43.45       39.27      5.17 o 
 -11   2   2       77.07       72.37      6.63 o 
 -10   2   2      792.70      773.04     23.56 o 
  -9   2   2     1648.13     1638.41     56.09 o 
  -8   2   2       15.15       23.80      4.36 o 
  -7   2   2       12.78       11.02      3.05 o 
  -6   2   2      650.77      639.02     19.22 o 
  -5   2   2      498.74      542.13     13.55 o 
  -4   2   2     1183.41     1179.93     21.09 o 
  -3   2   2     1507.70     1568.11     16.96 o 
  -2   2   2     1279.75     1342.84     10.11 o 
  -1   2   2     1481.06     1464.10     10.11 o 
   0   2   2        0.61        1.27      0.69 o 
   1   2   2       31.78       28.69      1.52 o 
   2   2   2      126.94      128.86      3.35 o 
   3   2   2      116.42      100.01      3.58 o 
   4   2   2     1357.36     1361.78     13.66 o 
   5   2   2     1900.62     2014.36     24.42 o 
   6   2   2      112.00      116.23      6.36 o 
   7   2   2       52.46       50.58      3.31 o 
   8   2   2       24.77       29.92      4.71 o 
   9   2   2      476.22      482.16     15.10 o 
  10   2   2       21.02       16.40      4.37 o 
  11   2   2      151.94      148.46      9.46 o 
  12   2   2        3.12        9.84      3.77 o 
  13   2   2       49.61       63.84      6.80 o 
  14   2   2       18.72       17.35      4.03 o 
  15   2   2        0.00        1.10      3.37 o 
 -14   3   2       38.68       40.88      6.11 o 
 -13   3   2       97.41      107.42      8.87 o 
 -12   3   2       17.37       14.53      3.71 o 
 -11   3   2       17.02       14.37      3.49 o 
 -10   3   2        7.65       11.08      7.92 o 
  -9   3   2      251.47      257.88     13.05 o 
  -8   3   2      314.22      327.16     13.82 o 
  -7   3   2      790.81      775.66     21.46 o 
  -6   3   2      101.23      105.59      8.98 o 
  -5   3   2       37.95       40.91      3.53 o 
  -4   3   2       20.89       18.95      2.07 o 
  -3   3   2      180.72      200.63      5.96 o 
  -2   3   2     1786.64     1933.91     33.33 o 
  -1   3   2     1749.00     1736.86     14.27 o 
   0   3   2      215.58      236.40      5.34 o 
   1   3   2      717.75      679.30      9.34 o 
   2   3   2      992.68      978.51     11.75 o 
   3   3   2       25.83       19.97      2.25 o 
   4   3   2      165.78      167.06      7.57 o 
   5   3   2       22.77       23.89      3.16 o 
   6   3   2      195.41      211.50      9.03 o 
   7   3   2     1772.13     1748.57     27.09 o 
   8   3   2       73.21       76.46      6.36 o 
   9   3   2      127.85      131.27      8.40 o 
  10   3   2      201.91      217.73     11.33 o 
  11   3   2       44.79       40.77      5.51 o 
  12   3   2       23.20       19.11      4.40 o 
  13   3   2        0.38        8.95      4.32 o 
  14   3   2        1.59       -3.61      3.61 o 
 -12   4   2        0.89       -0.90      3.80 o 
 -11   4   2       41.35       51.52      5.94 o 
 -10   4   2       54.34       55.39      6.80 o 
  -9   4   2      193.60      190.86     11.73 o 
  -8   4   2       39.39       45.46      5.66 o 
  -7   4   2       70.41       72.96     11.60 o 
  -6   4   2      101.59       94.93      7.17 o 
  -5   4   2      160.33      154.99      8.42 o 
  -4   4   2      352.48      369.94      9.11 o 
  -3   4   2      115.36      109.47      5.01 o 
  -2   4   2       76.47       64.79      4.17 o 
  -1   4   2      385.41      375.45      8.53 o 
   0   4   2      648.16      675.58     21.56 o 
   1   4   2        3.49        2.73      1.51 o 
   2   4   2       19.25       17.61      2.08 o 
   3   4   2        3.24        3.40      1.93 o 
   4   4   2       70.86       66.97      4.61 o 
   5   4   2       85.15       76.16      5.02 o 
   6   4   2       96.80       91.30      5.82 o 
   7   4   2       58.36       60.94      4.99 o 
   8   4   2       15.51       21.67      3.69 o 
   9   4   2       60.44       66.38      6.76 o 
  10   4   2        3.77        2.39      2.36 o 
  11   4   2       17.47       24.87      4.79 o 
  12   4   2        1.50        2.86      3.00 o 
 -10   5   2       17.13       23.39      5.97 o 
  -9   5   2        2.57        2.33      3.11 o 
  -8   5   2        1.37        6.76      4.50 o 
  -7   5   2        4.01        2.50      3.71 o 
  -6   5   2        2.07        5.32      4.52 o 
  -5   5   2       41.68       55.59      7.33 o 
  -4   5   2      153.32      157.85     11.33 o 
  -3   5   2       40.52       46.76      6.27 o 
  -2   5   2        0.09       -2.56      2.56 o 
  -1   5   2       26.80       23.39      3.18 o 
   0   5   2       15.54       19.13      2.98 o 
   1   5   2      433.35      447.13     13.07 o 
   2   5   2      177.26      189.86      8.68 o 
   3   5   2       83.84       84.09      6.95 o 
   4   5   2      120.63      113.18     10.38 o 
   5   5   2      112.38      129.81      8.74 o 
   6   5   2      138.42      140.37     12.70 o 
   7   5   2       26.29       26.45      6.51 o 
   8   5   2        9.23        9.39      8.96 o 
   9   5   2        4.50        4.54      5.76 o 
  -5   6   2        0.09       16.95      8.87 o 
  -4   6   2       85.18       93.23     15.79 o 
  -3   6   2       19.08       18.38      8.21 o 
  -2   6   2        8.51       17.65      8.18 o 
  -1   6   2       11.29       17.45      6.81 o 
   0   6   2        5.54        9.16      4.28 o 
   1   6   2       35.54       33.27      5.24 o 
   2   6   2       50.37       49.57      7.88 o 
   3   6   2        0.82       -3.32      3.78 o 
   4   6   2      158.67      163.35     19.53 o 
 -16   1   3       68.95       65.00      9.15 o 
 -15   1   3       59.91       43.47      5.83 o 
 -14   1   3        1.33       -2.41      2.63 o 
 -13   1   3       29.95       22.65      4.17 o 
 -12   1   3      142.61      148.50      9.19 o 
 -11   1   3       89.86       87.22      6.91 o 
 -10   1   3      231.94      235.71     20.88 o 
  -9   1   3      375.99      401.62     10.18 o 
  -8   1   3       99.27      110.27      5.00 o 
  -7   1   3        7.73        5.79      1.22 o 
  -6   1   3      101.60      102.82      3.73 o 
  -5   1   3      442.86      471.73      9.93 o 
  -4   1   3       96.03       86.67      3.43 o 
  -3   1   3     2284.85     2201.25     17.29 o 
  -2   1   3     9599.93     8962.85     33.71 o 
  -1   1   3     3001.06     2983.59     16.24 o 
   0   1   3     1133.85     1174.43      8.44 o 
   1   1   3       58.71       57.27      1.55 o 
   2   1   3     2752.55     2545.03     11.00 o 
   3   1   3      248.76      279.30      4.55 o 
   4   1   3      409.47      440.66      9.07 o 
   5   1   3     1981.38     2156.39     23.57 o 
   6   1   3       87.46      101.72      4.58 o 
   7   1   3       83.14       84.89      4.51 o 
   8   1   3       53.68       58.39      5.00 o 
   9   1   3       21.28       17.30      3.27 o 
  10   1   3       35.51       41.02      4.96 o 
  11   1   3       16.48       19.66      5.54 o 
  12   1   3       99.91       88.24      9.35 o 
  13   1   3       62.65       70.81     18.05 o 
  14   1   3        1.78        1.30      4.65 o 
  15   1   3        0.22       -4.98      4.98 o 
 -15   2   3        4.62        1.94      3.27 o 
 -14   2   3        0.50       -0.70      2.99 o 
 -13   2   3       11.99       13.37      3.66 o 
 -12   2   3        9.92       11.43      4.03 o 
 -11   2   3      169.93      176.18     13.66 o 
 -10   2   3      756.91      799.53     23.91 o 
  -9   2   3      460.29      451.80     17.02 o 
  -8   2   3        4.51        5.17      5.36 o 
  -7   2   3       12.68       17.36      4.62 o 
  -6   2   3      539.35      523.34     16.51 o 
  -5   2   3       87.97       93.66      4.71 o 
  -4   2   3      161.40      168.15      6.15 o 
  -3   2   3       61.23       81.47      2.84 o 
  -2   2   3     1188.73     1250.99      9.19 o 
  -1   2   3      139.34      131.11      2.84 o 
   0   2   3     1101.01     1185.04      8.24 o 
   1   2   3       19.70       23.33      1.31 o 
   2   2   3      873.06      887.15      8.31 o 
   3   2   3     1173.15     1135.92     10.80 o 
   4   2   3      298.54      309.50      6.58 o 
   5   2   3        0.95        1.44      1.34 o 
   6   2   3      138.01      127.63      5.38 o 
   7   2   3       70.69       71.38      3.51 o 
   8   2   3      411.24      405.70      9.92 o 
   9   2   3       74.47       78.55      6.37 o 
  10   2   3      135.72      138.05     13.26 o 
  11   2   3     1217.06     1175.95     26.11 o 
  12   2   3      168.31      163.18     10.93 o 
  13   2   3        3.97        4.52      3.08 o 
  14   2   3        2.81        4.76      3.21 o 
  15   2   3       31.85       36.22      7.30 o 
 -14   3   3       10.76       11.97      3.75 o 
 -13   3   3       41.62       52.06      6.37 o 
 -12   3   3       78.04       88.13      8.39 o 
 -11   3   3       25.26       24.18      5.14 o 
 -10   3   3      151.61      162.35     11.04 o 
  -9   3   3      337.32      306.44     14.17 o 
  -8   3   3       58.00       56.49      5.91 o 
  -7   3   3      939.45      983.28     22.09 o 
  -6   3   3        0.65        0.29      1.90 o 
  -5   3   3       43.94       43.31      4.30 o 
  -4   3   3       22.39       22.57      1.87 o 
  -3   3   3        1.12        0.35      1.01 o 
  -2   3   3      311.99      297.49      6.06 o 
  -1   3   3      217.23      223.25      4.53 o 
   0   3   3      541.66      557.73      8.64 o 
   1   3   3      419.58      419.04      8.24 o 
   2   3   3       30.43       26.21      1.91 o 
   3   3   3      195.66      199.91      5.27 o 
   4   3   3       29.22       25.15      2.76 o 
   5   3   3        5.64        2.57      1.73 o 
   6   3   3      355.34      363.48     10.48 o 
   7   3   3        7.57        7.75      3.73 o 
   8   3   3        1.67       -1.34      2.15 o 
   9   3   3       24.72       18.88      4.15 o 
  10   3   3        5.82        6.31      3.15 o 
  11   3   3      209.79      245.38     12.61 o 
  12   3   3      142.77      137.28      9.83 o 
  13   3   3       12.54       10.49      3.42 o 
 -13   4   3        7.73       17.88      6.42 o 
 -12   4   3        1.85        4.50      4.21 o 
 -11   4   3        0.59       16.60      7.14 o 
 -10   4   3        2.53       -0.47      4.71 o 
  -9   4   3       18.02       19.98      4.46 o 
  -8   4   3       75.21       81.97      7.36 o 
  -7   4   3       70.16       65.64      6.18 o 
  -6   4   3       97.99       94.49      6.92 o 
  -5   4   3       37.71       37.64      4.25 o 
  -4   4   3      179.58      172.01      6.57 o 
  -3   4   3        9.68        9.98      1.71 o 
  -2   4   3      290.66      295.15     11.44 o 
  -1   4   3      559.95      552.67     10.08 o 
   0   4   3       80.33       86.45      4.19 o 
   1   4   3       19.85       18.16      2.21 o 
   2   4   3      177.90      192.76      6.49 o 
   3   4   3      559.78      554.90     11.23 o 
   4   4   3      307.80      321.90      9.85 o 
   5   4   3       93.98       90.04      5.50 o 
   6   4   3        0.33       -1.05      1.94 o 
   7   4   3       53.86       53.70      7.23 o 
   8   4   3      229.60      233.60      9.91 o 
   9   4   3        0.25       -1.68      2.25 o 
  10   4   3        0.54        2.56      2.38 o 
  11   4   3       42.86       47.34      5.18 o 
  12   4   3        0.67        4.19      3.15 o 
 -10   5   3       11.28       16.55      7.53 o 
  -9   5   3        0.41        6.21      4.80 o 
  -8   5   3        2.99        9.48      5.57 o 
  -7   5   3        5.14        4.79      5.24 o 
  -6   5   3        1.33       -2.68      3.06 o 
  -5   5   3        1.39        7.78      3.53 o 
  -4   5   3       20.28       16.83      4.62 o 
  -3   5   3       69.80       73.51      7.91 o 
  -2   5   3       13.10       17.35      3.16 o 
  -1   5   3       18.71       19.19      3.56 o 
   0   5   3       10.14        5.58      3.10 o 
   1   5   3        3.61        3.25      2.32 o 
   2   5   3      123.05      145.59      7.85 o 
   3   5   3      365.43      362.80     15.06 o 
   4   5   3       71.94       66.45      6.53 o 
   5   5   3        3.03        1.69      2.61 o 
   6   5   3      104.44       99.77      8.12 o 
   7   5   3       77.81       96.82      8.14 o 
   8   5   3       51.16       61.13      9.19 o 
   9   5   3        1.78        7.40      4.64 o 
  -5   6   3       75.51       88.95     16.17 o 
  -4   6   3       14.61       17.84      7.72 o 
  -3   6   3        4.04       11.02      6.16 o 
  -2   6   3        3.76       -0.65      5.85 o 
  -1   6   3       63.46       76.53     13.77 o 
   0   6   3       61.28       60.67     12.45 o 
   1   6   3        0.11        1.99      2.83 o 
   2   6   3        1.38       -3.12      3.38 o 
   3   6   3       49.57       40.52      7.68 o 
   4   6   3        5.76        8.91      5.18 o 
 -16   0   4       24.79       23.98      9.18 o 
 -15   0   4      315.14      312.62     26.62 o 
 -14   0   4      238.09      235.51     13.61 o 
 -13   0   4       17.19       16.50      4.25 o 
 -12   0   4      213.01      227.01     21.69 o 
 -11   0   4       16.85       12.48      3.37 o 
 -10   0   4       31.45       39.49      8.11 o 
  -9   0   4      949.56      968.90     34.26 o 
  -8   0   4      321.92      324.88     18.72 o 
  -7   0   4       46.43       30.61      5.97 o 
  -6   0   4     1536.51     1431.23     33.11 o 
  -5   0   4      289.07      253.14      9.43 o 
  -4   0   4     6766.39     6356.97     40.16 o 
  -3   0   4     1303.30     1262.32     12.71 o 
  -2   0   4    29067.19    22170.61    172.56 o 
  -1   0   4     1430.02     1400.67     12.90 o 
   0   0   4    16615.16    14455.44     74.76 o 
   1   0   4      198.92      179.63      5.44 o 
   2   0   4     2285.41     2244.31     21.28 o 
   3   0   4     4000.73     3817.33     31.23 o 
   4   0   4      192.93      181.47      6.21 o 
   5   0   4     5488.97     5710.64     45.72 o 
   6   0   4      644.16      663.33     24.30 o 
   7   0   4     1051.88     1057.69     33.04 o 
   8   0   4     1196.17     1160.16     36.88 o 
   9   0   4        9.38        8.37      4.47 o 
  10   0   4      260.62      274.90     20.32 o 
  11   0   4      247.15      260.01     21.32 o 
  12   0   4      214.52      196.80     19.31 o 
  13   0   4      159.29      169.87     18.74 o 
  14   0   4        3.43        5.24      6.46 o 
  15   0   4        0.07        5.35      5.45 o 
 -16   1   4        0.15        7.83     11.53 o 
 -15   1   4        0.29        0.88      3.17 o 
 -14   1   4        7.06        1.73      2.88 o 
 -13   1   4        1.10       -0.88      3.18 o 
 -12   1   4      498.36      524.70     16.76 o 
 -11   1   4     1312.58     1379.99     21.52 o 
 -10   1   4       87.12       86.70      5.20 o 
  -9   1   4        5.13        2.56      1.36 o 
  -8   1   4     2245.45     2222.68     22.13 o 
  -7   1   4     1174.49     1275.17     35.92 o 
  -6   1   4      689.02      638.62     24.34 o 
  -5   1   4      115.60      120.43      5.06 o 
  -4   1   4       10.58       19.54      1.85 o 
  -3   1   4    22666.79    19888.31     57.41 o 
  -2   1   4    39703.50    31232.92    571.30 o 
  -1   1   4      583.99      561.61      8.57 o 
   0   1   4      894.81      945.83      7.23 o 
   1   1   4    17490.66    15554.56     37.98 o 
   2   1   4     1756.75     1756.81     14.40 o 
   3   1   4      286.58      287.92      4.78 o 
   4   1   4      312.29      293.82      5.41 o 
   5   1   4     1074.55     1058.58     12.02 o 
   6   1   4     3759.80     3664.15     27.73 o 
   7   1   4      813.18      829.91     17.38 o 
   8   1   4       10.21        7.71      2.53 o 
   9   1   4      257.22      262.96     11.00 o 
  10   1   4       39.43       50.69     18.31 o 
  11   1   4        0.20        2.58      5.19 o 
  12   1   4        0.19        5.24      6.23 o 
  13   1   4       15.50       23.81      6.04 o 
  14   1   4       17.70       20.84      6.00 o 
  15   1   4       35.57       25.65      6.86 o 
 -16   2   4        0.21       -2.33      2.96 o 
 -15   2   4       25.33       30.54      5.44 o 
 -14   2   4       20.13       25.80      4.50 o 
 -13   2   4       18.36       17.28      3.88 o 
 -12   2   4      184.16      183.97     12.82 o 
 -11   2   4      207.47      219.05     13.36 o 
 -10   2   4      127.74      128.42     11.82 o 
  -9   2   4       29.98       28.46      4.73 o 
  -8   2   4      260.40      270.00     21.00 o 
  -7   2   4       67.41       69.14      6.12 o 
  -6   2   4      398.56      378.52     12.50 o 
  -5   2   4     1057.09     1047.78     15.20 o 
  -4   2   4      672.66      673.43     10.06 o 
  -3   2   4     6346.15     6460.02     31.87 o 
  -2   2   4      574.49      594.07      5.89 o 
  -1   2   4      521.50      478.85      9.77 o 
   0   2   4      324.93      292.49      4.78 o 
   1   2   4     1502.89     1445.49     10.10 o 
   2   2   4       10.60       12.61      1.37 o 
   3   2   4     2939.04     2974.71     17.53 o 
   4   2   4     2893.12     2991.17     28.57 o 
   5   2   4       56.86       66.24      3.74 o 
   6   2   4        5.98        8.49      1.84 o 
   7   2   4        0.75        2.15      1.29 o 
   8   2   4      157.22      169.91      7.50 o 
   9   2   4      479.47      480.36     15.34 o 
  10   2   4       95.39      104.02      7.84 o 
  11   2   4      152.92      161.42      9.93 o 
  12   2   4      138.74      147.09      9.90 o 
  13   2   4       21.96       31.05      6.98 o 
  14   2   4       22.34       36.55      7.11 o 
 -14   3   4        1.94        0.05      3.49 o 
 -13   3   4        2.60        2.15      2.76 o 
 -12   3   4       11.79       13.35      4.24 o 
 -11   3   4      195.91      223.62     13.45 o 
 -10   3   4      146.29      139.41     13.93 o 
  -9   3   4      249.09      242.11     12.43 o 
  -8   3   4       16.93       12.46      3.57 o 
  -7   3   4        0.28        3.85      2.31 o 
  -6   3   4      531.22      540.55     14.93 o 
  -5   3   4       13.87       15.95      4.00 o 
  -4   3   4       32.87       30.25      2.46 o 
  -3   3   4      511.59      473.82      7.48 o 
  -2   3   4      222.98      213.44      4.68 o 
  -1   3   4      172.60      184.15      4.85 o 
   0   3   4      120.36      122.39      3.29 o 
   1   3   4      159.55      159.10      4.06 o 
   2   3   4      199.54      193.07      4.80 o 
   3   3   4       70.97       71.88      3.21 o 
   4   3   4      186.83      201.61      7.16 o 
   5   3   4      211.60      211.24      7.65 o 
   6   3   4      666.57      658.88     14.10 o 
   7   3   4      336.37      327.73     10.50 o 
   8   3   4      151.18      137.45      8.37 o 
   9   3   4        8.33        5.94      2.57 o 
  10   3   4      152.50      167.47     10.06 o 
  11   3   4      267.60      250.69     12.76 o 
  12   3   4       36.13       30.04      5.06 o 
  13   3   4       53.66       50.68      6.61 o 
 -13   4   4        6.39       15.39      7.02 o 
 -12   4   4       19.95       28.06      8.97 o 
 -11   4   4       88.48       85.12     13.52 o 
 -10   4   4       47.89       35.52      9.32 o 
  -9   4   4       85.81       95.57     13.66 o 
  -8   4   4      148.97      139.26     15.45 o 
  -7   4   4      143.17      123.73      8.08 o 
  -6   4   4      159.17      153.07     11.43 o 
  -5   4   4      377.52      348.68     11.84 o 
  -4   4   4        3.38        2.60      1.33 o 
  -3   4   4       10.89       10.73      1.84 o 
  -2   4   4       46.78       42.60      3.57 o 
  -1   4   4       33.67       34.03      3.54 o 
   0   4   4      371.92      384.83      8.46 o 
   1   4   4       11.33        8.43      1.63 o 
   2   4   4       30.91       36.60      2.91 o 
   3   4   4      204.79      216.54      7.11 o 
   4   4   4       86.25       77.62      4.93 o 
   5   4   4       34.80       39.62      3.87 o 
   6   4   4      226.89      245.74      9.43 o 
   7   4   4       21.63       18.34      3.11 o 
   8   4   4        1.04        2.80      2.18 o 
   9   4   4       78.43       81.13      6.06 o 
  10   4   4       70.49       70.76      6.07 o 
  11   4   4       16.41       12.99      2.90 o 
 -10   5   4        7.67        7.54      5.70 o 
  -9   5   4       56.01       45.71     10.17 o 
  -8   5   4       12.32       14.83      6.69 o 
  -7   5   4        8.30       -2.00      4.54 o 
  -6   5   4       25.72       30.03      5.64 o 
  -5   5   4       85.85       86.34      9.00 o 
  -4   5   4      108.97      105.35      9.69 o 
  -3   5   4        4.92        2.08      5.06 o 
  -2   5   4       44.30       46.01      7.63 o 
  -1   5   4       28.07       26.49      4.99 o 
   0   5   4        3.26        2.70      2.01 o 
   1   5   4       14.39        8.52      2.37 o 
   2   5   4       27.40       25.91      3.80 o 
   3   5   4       55.05       64.51      5.58 o 
   4   5   4       17.13       15.28      3.38 o 
   5   5   4       88.47       74.46      8.26 o 
   6   5   4       34.73       34.65      4.96 o 
   7   5   4        3.72        5.46      2.74 o 
   8   5   4       10.47       15.16      4.10 o 
   9   5   4        3.60        1.00      3.52 o 
  -5   6   4       27.85       32.39      9.32 o 
  -4   6   4       15.00        9.40      6.10 o 
  -3   6   4        8.74       16.03      8.06 o 
  -2   6   4        1.65        9.09      7.08 o 
  -1   6   4       17.98       11.56      6.28 o 
   0   6   4       54.60       66.47     12.58 o 
   1   6   4       20.60       21.29      5.66 o 
   2   6   4        2.83        1.00      2.94 o 
   3   6   4        0.09        2.12      3.81 o 
 -16   1   5        0.05        7.18      4.44 o 
 -15   1   5       26.18       16.49      4.07 o 
 -14   1   5        0.44        1.41      3.01 o 
 -13   1   5       19.24        6.91      5.91 o 
 -12   1   5        9.00       11.12      6.93 o 
 -11   1   5      148.39      163.67     11.41 o 
 -10   1   5      149.96      157.23      6.85 o 
  -9   1   5       57.04       61.97      4.10 o 
  -8   1   5      224.72      214.84     22.54 o 
  -7   1   5       81.20       71.02      6.06 o 
  -6   1   5     1438.84     1589.88     24.83 o 
  -5   1   5       32.89       28.26      2.63 o 
  -4   1   5     2613.57     2652.85     17.00 o 
  -3   1   5    18424.78    16903.07     94.42 o 
  -2   1   5      816.63      835.08      9.51 o 
  -1   1   5      950.28      949.18      6.59 o 
   0   1   5      649.77      655.85      5.50 o 
   1   1   5      268.15      278.39      4.24 o 
   2   1   5     1874.67     1925.91     10.51 o 
   3   1   5      721.09      799.27     10.55 o 
   4   1   5     1393.40     1457.34     14.71 o 
   5   1   5       78.21       64.88      3.56 o 
   6   1   5      433.17      432.31     17.25 o 
   7   1   5        3.39        2.18      1.23 o 
   8   1   5       73.02       89.24      7.89 o 
   9   1   5        0.11       -0.96      2.37 o 
  10   1   5        7.47        5.18      4.82 o 
  11   1   5        2.73       -2.20      3.01 o 
  12   1   5        0.79        3.77      2.95 o 
  13   1   5        8.52        2.18      8.18 o 
  14   1   5        6.08       11.59      4.14 o 
  15   1   5        6.63       15.49      5.38 o 
 -16   2   5        0.87        3.75      5.28 o 
 -15   2   5        0.56       -0.98      3.17 o 
 -14   2   5       30.76       30.71      4.79 o 
 -13   2   5      192.85      182.21     13.34 o 
 -12   2   5       90.90       97.20     10.03 o 
 -11   2   5       12.78       14.67      4.29 o 
 -10   2   5      519.95      534.31     19.32 o 
  -9   2   5      638.25      652.89     20.15 o 
  -8   2   5      119.80      129.44      8.75 o 
  -7   2   5       11.79        7.05      2.45 o 
  -6   2   5       21.65       28.71      4.39 o 
  -5   2   5      155.44      162.79      5.95 o 
  -4   2   5     1104.64     1287.68     14.47 o 
  -3   2   5       16.27       19.42      1.47 o 
  -2   2   5        9.25        7.53      2.79 o 
  -1   2   5      389.07      391.31     16.34 o 
   0   2   5       50.98       43.29      3.41 o 
   1   2   5        8.75        8.12      1.16 o 
   2   2   5       36.84       40.85      2.00 o 
   3   2   5     2397.59     2524.03     16.99 o 
   4   2   5      732.14      737.59     10.63 o 
   5   2   5        8.91       13.15      2.24 o 
   6   2   5       12.76       14.76      2.38 o 
   7   2   5       22.59       17.07      3.23 o 
   8   2   5        2.99        8.35      3.57 o 
   9   2   5       35.54       38.42      4.82 o 
  10   2   5      155.17      142.64      9.21 o 
  11   2   5       27.99       19.04      4.12 o 
  12   2   5       11.77        7.21      4.06 o 
  13   2   5        9.85       10.98      4.89 o 
  14   2   5        0.62       -1.67      4.97 o 
 -14   3   5        0.99       -0.42      4.47 o 
 -13   3   5      103.53      103.02      8.49 o 
 -12   3   5       56.62       63.75      6.41 o 
 -11   3   5       44.35       42.90      6.07 o 
 -10   3   5      300.94      289.71     14.22 o 
  -9   3   5       21.40       21.51      4.17 o 
  -8   3   5       87.01      106.24      7.79 o 
  -7   3   5       70.09       65.19     18.86 o 
  -6   3   5      172.67      187.01      8.65 o 
  -5   3   5      156.46      150.45      5.67 o 
  -4   3   5      308.18      287.15      6.77 o 
  -3   3   5      560.60      531.03      9.01 o 
  -2   3   5      398.60      382.92      7.53 o 
  -1   3   5      145.80      143.37      5.68 o 
   0   3   5       17.77       15.69      1.13 o 
   1   3   5      550.28      535.04      7.06 o 
   2   3   5      498.22      515.17     10.89 o 
   3   3   5        5.68        3.17      1.37 o 
   4   3   5      333.56      384.72      9.85 o 
   5   3   5      263.89      267.73      8.65 o 
   6   3   5     1939.42     1923.15     24.01 o 
   7   3   5       24.78       27.79      3.54 o 
   8   3   5       13.44       12.98      2.81 o 
   9   3   5        2.95        1.11      2.35 o 
  10   3   5       11.84       19.56      3.70 o 
  11   3   5       47.91       49.44      5.85 o 
  12   3   5       62.20       42.78      6.14 o 
  13   3   5        1.72        0.34      4.16 o 
 -13   4   5       90.51      122.59     17.85 o 
 -12   4   5      165.64      153.25     19.38 o 
 -11   4   5        7.79       14.20      6.92 o 
 -10   4   5       39.93       42.60     10.24 o 
  -9   4   5      103.14      129.03     15.72 o 
  -8   4   5       73.30       72.35     11.48 o 
  -7   4   5        4.02       -1.30      4.26 o 
  -6   4   5       59.29       74.94     10.87 o 
  -5   4   5      102.29      124.91     13.36 o 
  -4   4   5        5.37        3.22      3.93 o 
  -3   4   5       12.02       13.46      4.25 o 
  -2   4   5        7.27        6.32      2.41 o 
  -1   4   5      255.14      246.25      9.91 o 
   0   4   5      303.80      313.60      7.21 o 
   1   4   5       25.96       18.73      2.81 o 
   2   4   5      334.69      343.05      8.33 o 
   3   4   5        1.03       -1.12      1.66 o 
   4   4   5       13.56       11.87      2.25 o 
   5   4   5      476.21      480.14     12.63 o 
   6   4   5      100.86       92.73      5.89 o 
   7   4   5       56.43       50.60      4.98 o 
   8   4   5       11.76        8.26      2.78 o 
   9   4   5        1.84        2.44      2.41 o 
  10   4   5        8.29       13.25      3.73 o 
  11   4   5       42.19       38.85      5.72 o 
 -10   5   5        1.75        0.11      5.40 o 
  -9   5   5        1.93        0.49      4.70 o 
  -8   5   5       16.26       10.99      5.93 o 
  -7   5   5      157.03      171.24     17.49 o 
  -6   5   5       48.83       60.52     10.59 o 
  -5   5   5       56.98       52.15     11.51 o 
  -4   5   5      117.44      117.62     17.68 o 
  -3   5   5      136.60      153.84     14.85 o 
  -2   5   5       30.45       36.15      7.37 o 
  -1   5   5        2.25        2.71      2.04 o 
   0   5   5       10.41        4.83      3.34 o 
   1   5   5       23.40       21.61      4.56 o 
   2   5   5      391.18      416.69     13.36 o 
   3   5   5       63.04       65.64      5.63 o 
   4   5   5        5.53        4.54      2.86 o 
   5   5   5        0.04       -1.39      2.68 o 
   6   5   5       95.94      104.06      8.52 o 
   7   5   5       27.62       24.55      5.45 o 
   8   5   5        0.54       -1.01      3.92 o 
  -4   6   5       49.60       52.50     11.88 o 
  -3   6   5        0.57        4.36      5.24 o 
  -2   6   5       46.90       67.29     13.46 o 
  -1   6   5       23.66       30.25      9.07 o 
   0   6   5       18.51       23.98      8.02 o 
   1   6   5        6.99        3.33      3.83 o 
   2   6   5       86.76       94.97      8.78 o 
   3   6   5       30.71       38.27      7.65 o 
 -16   0   6       15.90       14.77      8.21 o 
 -15   0   6       49.26       43.54     10.30 o 
 -14   0   6      700.78      741.07     23.92 o 
 -13   0   6      263.65      255.98     13.61 o 
 -12   0   6      283.26      316.67     23.44 o 
 -11   0   6      115.42      149.99     15.85 o 
 -10   0   6     1116.86     1098.54     38.60 o 
  -9   0   6      828.78      822.89     31.35 o 
  -8   0   6      516.47      580.55     24.85 o 
  -7   0   6      247.65      231.92     14.82 o 
  -6   0   6      119.94      142.07     10.71 o 
  -5   0   6       61.88       65.95      3.85 o 
  -4   0   6      755.49      729.51     13.92 o 
  -3   0   6      558.38      536.74     10.87 o 
  -2   0   6        0.57        3.48      1.94 o 
  -1   0   6     3932.39     3739.39     25.93 o 
   0   0   6       81.30       79.72      4.03 o 
   1   0   6     1189.57     1297.22     16.91 o 
   2   0   6      164.88      164.12      4.08 o 
   3   0   6      358.90      385.54     11.73 o 
   4   0   6     2350.89     2472.70     42.63 o 
   5   0   6      891.16      899.27     50.11 o 
   6   0   6       57.06       65.52      8.32 o 
   7   0   6      130.88      139.12     12.59 o 
   8   0   6      691.41      698.65     29.65 o 
   9   0   6      402.29      424.91     24.57 o 
  10   0   6       55.85       66.40     10.53 o 
  11   0   6      361.52      275.62     22.03 o 
  12   0   6       30.73       22.84      7.19 o 
  13   0   6       68.87       69.47     12.38 o 
  14   0   6        2.70       -5.04      5.30 o 
  15   0   6        0.53       -6.69      6.69 o 
 -16   1   6       19.78       23.14      6.18 o 
 -15   1   6       39.52       40.69      5.66 o 
 -14   1   6       33.27       42.13      7.57 o 
 -13   1   6        0.05        0.04      3.54 o 
 -12   1   6      581.22      551.61     21.59 o 
 -11   1   6       60.22       56.07      6.45 o 
 -10   1   6      239.07      239.94     13.38 o 
  -9   1   6      201.17      233.23     11.95 o 
  -8   1   6      248.41      225.33     11.13 o 
  -7   1   6      163.34      164.20      8.96 o 
  -6   1   6      835.42      912.88     45.40 o 
  -5   1   6     4443.99     4505.51     30.42 o 
  -4   1   6     1914.75     1984.37     15.17 o 
  -3   1   6       19.74       17.26      1.48 o 
  -2   1   6      168.69      153.45      3.06 o 
  -1   1   6      262.30      278.64      4.31 o 
   0   1   6      300.10      295.51      4.44 o 
   1   1   6      491.76      511.85      6.15 o 
   2   1   6     2247.73     2378.67     16.51 o 
   3   1   6      642.37      673.46      9.48 o 
   4   1   6     3578.75     3810.80     24.38 o 
   5   1   6      185.86      170.12      6.25 o 
   6   1   6       14.84        9.39      3.47 o 
   7   1   6        8.50        6.94      2.48 o 
   8   1   6      191.49      179.43      6.35 o 
   9   1   6      183.29      207.48     12.39 o 
  10   1   6      285.99      249.43     14.97 o 
  11   1   6      668.12      609.81     23.24 o 
  12   1   6        2.97        5.76      3.39 o 
  13   1   6        0.46        6.11      3.65 o 
  14   1   6       36.01       41.95      7.76 o 
 -16   2   6        0.17        2.26      2.75 o 
 -15   2   6       16.80       15.97      3.81 o 
 -14   2   6        9.85        5.37      7.08 o 
 -13   2   6        2.20        4.76      8.28 o 
 -12   2   6       22.74       21.61     10.18 o 
 -11   2   6      377.89      367.18     17.01 o 
 -10   2   6      741.16      767.80     23.15 o 
  -9   2   6      231.93      237.63     18.57 o 
  -8   2   6       74.61       75.49      6.73 o 
  -7   2   6       41.52       32.84      6.38 o 
  -6   2   6       39.33       40.07      3.36 o 
  -5   2   6     2519.44     2551.57     20.08 o 
  -4   2   6     2398.00     2537.71     21.68 o 
  -3   2   6       11.55       13.67      0.90 o 
  -2   2   6      192.43      160.51      7.31 o 
  -1   2   6     1635.24     1634.62     41.83 o 
   0   2   6      674.38      599.29     21.28 o 
   1   2   6      105.77      110.70      2.98 o 
   2   2   6        2.26        0.92      0.97 o 
   3   2   6     1920.90     2131.74     15.04 o 
   4   2   6        0.17        5.28      1.40 o 
   5   2   6      521.63      548.03     11.38 o 
   6   2   6       19.82       16.30      2.62 o 
   7   2   6      307.20      295.79      9.27 o 
   8   2   6      306.56      329.21     10.22 o 
   9   2   6       10.84       12.72      4.56 o 
  10   2   6      535.22      505.88     20.36 o 
  11   2   6        1.98       -0.32      7.91 o 
  12   2   6        7.24        7.85      5.06 o 
  13   2   6        5.53        7.31      4.58 o 
  14   2   6       17.48       10.09      8.21 o 
 -14   3   6        4.84        4.05      3.36 o 
 -13   3   6       83.72       88.02      7.58 o 
 -12   3   6      238.14      238.89     11.51 o 
 -11   3   6       49.50       40.78      4.83 o 
 -10   3   6        0.16       -2.25      2.25 o 
  -9   3   6        0.04       -2.44      2.44 o 
  -8   3   6      755.85      735.68     32.39 o 
  -7   3   6      478.60      467.66     24.68 o 
  -6   3   6        0.02        1.02      1.66 o 
  -5   3   6      394.47      403.21      7.98 o 
  -4   3   6        0.54        1.52      0.74 o 
  -3   3   6      212.09      188.85      7.07 o 
  -2   3   6       14.62       15.66      4.52 o 
  -1   3   6      176.50      199.12      9.68 o 
   0   3   6       46.10       40.62      4.81 o 
   1   3   6       81.31       81.44      2.59 o 
   2   3   6      312.38      304.77      5.85 o 
   3   3   6        6.09        5.73      1.24 o 
   4   3   6       45.56       45.59      4.99 o 
   5   3   6        1.20        2.63      2.10 o 
   6   3   6       65.85       60.59      5.21 o 
   7   3   6      327.61      332.91     10.61 o 
   8   3   6        0.00        0.85      1.98 o 
   9   3   6       24.08       28.16      3.73 o 
  10   3   6      141.18      144.86     12.50 o 
  11   3   6       88.81       96.62      6.86 o 
  12   3   6        7.12       18.35      5.48 o 
  13   3   6       29.70       29.91      6.29 o 
 -13   4   6       14.95        9.06      6.54 o 
 -12   4   6        5.90        6.95      5.26 o 
 -11   4   6       34.32       39.25     10.29 o 
 -10   4   6       14.12        9.73      6.68 o 
  -9   4   6       36.94       40.59      9.70 o 
  -8   4   6        0.85       -2.75      3.96 o 
  -7   4   6      173.82      184.79     17.41 o 
  -6   4   6      226.89      206.98     17.97 o 
  -5   4   6        0.59       -2.90      4.32 o 
  -4   4   6       95.11      101.40     12.13 o 
  -3   4   6       68.01       61.54      9.51 o 
  -2   4   6       87.45       83.10     10.07 o 
  -1   4   6      947.91      937.83     19.77 o 
   0   4   6      144.18      145.59      8.01 o 
   1   4   6      561.10      550.36     13.70 o 
   2   4   6      491.02      517.98     13.55 o 
   3   4   6      281.42      313.08     10.59 o 
   4   4   6      403.03      399.56     17.20 o 
   5   4   6      541.45      541.49     17.14 o 
   6   4   6       85.73      109.53      8.08 o 
   7   4   6      104.88       94.25      7.70 o 
   8   4   6       94.63      113.11      8.54 o 
   9   4   6        0.15       -0.86      2.77 o 
  10   4   6        9.74       12.64      3.56 o 
  11   4   6        7.17        9.53      3.76 o 
 -10   5   6       16.52       25.70      8.79 o 
  -9   5   6       49.71       38.48      9.59 o 
  -8   5   6       30.77       37.49      8.84 o 
  -7   5   6       59.71       72.29     12.22 o 
  -6   5   6       14.71       17.60      6.92 o 
  -5   5   6        1.62        8.26      4.29 o 
  -4   5   6      195.94      207.09     20.65 o 
  -3   5   6      188.01      174.55     12.37 o 
  -2   5   6       24.48       13.77      3.18 o 
  -1   5   6        4.85        6.96      2.76 o 
   0   5   6       56.70       52.62      5.46 o 
   1   5   6      339.01      372.50     12.69 o 
   2   5   6      537.25      557.74     15.56 o 
   3   5   6        1.23        1.57      2.30 o 
   4   5   6      113.66      122.46      9.00 o 
   5   5   6       16.67       16.25      3.66 o 
   6   5   6       28.21       28.28      4.91 o 
   7   5   6        0.10       -4.63      4.63 o 
   8   5   6       17.26       19.46      4.49 o 
  -4   6   6        0.07       -6.38      6.38 o 
  -3   6   6       12.83       12.09      7.34 o 
  -2   6   6       29.63       38.98     10.91 o 
  -1   6   6       12.67       14.02      6.68 o 
   0   6   6        0.34        2.07      4.83 o 
   1   6   6       16.26       19.45      5.44 o 
   2   6   6        3.22        4.93      3.26 o 
 -16   1   7        4.13        6.31      5.73 o 
 -15   1   7        0.82        1.32      3.01 o 
 -14   1   7       98.75      114.21     11.16 o 
 -13   1   7       29.64       24.30      5.46 o 
 -12   1   7      751.98      762.64     25.36 o 
 -11   1   7      359.84      351.76     16.66 o 
 -10   1   7        8.34        9.24      4.43 o 
  -9   1   7        1.08        0.79      3.39 o 
  -8   1   7       13.99       17.52      3.92 o 
  -7   1   7        4.29        4.77      2.34 o 
  -6   1   7        0.25        2.03      2.17 o 
  -5   1   7        1.36       -0.43      1.07 o 
  -4   1   7        2.36        2.56      1.05 o 
  -3   1   7     1182.16     1189.11     15.02 o 
  -2   1   7     2315.68     2419.15     19.55 o 
  -1   1   7       16.53       11.08      1.08 o 
   0   1   7      442.69      468.28      8.59 o 
   1   1   7      465.41      487.56      7.30 o 
   2   1   7     1371.16     1390.56     16.10 o 
   3   1   7     4561.52     4761.44     30.05 o 
   4   1   7      486.46      573.04     10.90 o 
   5   1   7       28.15       44.84      3.28 o 
   6   1   7      191.62      185.96      6.88 o 
   7   1   7      359.49      323.47      9.55 o 
   8   1   7      731.53      707.54     14.77 o 
   9   1   7     1313.52     1268.94     30.53 o 
  10   1   7      118.87      120.05     10.90 o 
  11   1   7        0.00        6.10      3.90 o 
  12   1   7       14.06        6.06      3.47 o 
  13   1   7        6.25        7.87      5.59 o 
  14   1   7        3.47       -3.26      4.44 o 
 -16   2   7        1.88        4.50      3.17 o 
 -15   2   7       38.61       39.71      7.04 o 
 -14   2   7        5.07        2.42      4.29 o 
 -13   2   7        8.98        1.50      3.36 o 
 -12   2   7       57.47       62.12      7.75 o 
 -11   2   7       73.22       73.18      7.99 o 
 -10   2   7       41.17       52.78      6.63 o 
  -9   2   7        7.26        9.96      3.67 o 
  -8   2   7       45.74       55.49      7.34 o 
  -7   2   7        9.77        8.45      1.16 o 
  -6   2   7      303.83      313.14      6.41 o 
  -5   2   7        8.50       20.66      3.02 o 
  -4   2   7     5046.43     5170.56     52.89 o 
  -3   2   7       51.65       47.09      3.13 o 
  -2   2   7      211.58      216.37     11.07 o 
  -1   2   7      148.54      123.57     10.55 o 
   0   2   7      209.32      188.14     14.96 o 
   1   2   7       17.86       24.81      1.74 o 
   2   2   7       76.17       76.75      4.22 o 
   3   2   7      439.38      512.09      7.88 o 
   4   2   7       69.10       77.56      3.95 o 
   5   2   7        7.81        8.62      1.89 o 
   6   2   7      119.37      141.20      6.85 o 
   7   2   7        4.04        4.86      2.13 o 
   8   2   7        5.89        7.73      2.63 o 
   9   2   7      503.76      507.16     14.72 o 
  10   2   7        4.70        1.77      4.08 o 
  11   2   7       25.21       21.34      5.32 o 
  12   2   7        3.35        0.66      4.30 o 
  13   2   7        0.63        4.77      3.91 o 
 -14   3   7        3.49        0.50      3.42 o 
 -13   3   7       12.16        6.58      5.38 o 
 -12   3   7       15.07       13.14      3.98 o 
 -11   3   7        6.55        5.05      3.04 o 
 -10   3   7       49.23       54.84      6.55 o 
  -9   3   7       11.21       10.90      2.99 o 
  -8   3   7       46.35       31.31      4.50 o 
  -7   3   7       81.38       71.46      5.67 o 
  -6   3   7      113.85      111.20      5.89 o 
  -5   3   7        0.07        0.75      0.85 o 
  -4   3   7       62.90       59.90      6.84 o 
  -3   3   7       25.99       28.85      6.37 o 
  -2   3   7        0.16       -1.30      3.40 o 
  -1   3   7      143.11      121.84     11.56 o 
   0   3   7     1016.08      920.32     30.86 o 
   1   3   7      210.75      199.87      5.08 o 
   2   3   7      210.07      212.50      4.80 o 
   3   3   7        0.18       -0.37      0.95 o 
   4   3   7      103.34       95.48      4.43 o 
   5   3   7      102.72      112.27      5.80 o 
   6   3   7       52.66       48.71      4.12 o 
   7   3   7       12.48       10.47      2.57 o 
   8   3   7       90.66       91.66      6.12 o 
   9   3   7      109.74      103.04      6.68 o 
  10   3   7       19.42       11.16      3.58 o 
  11   3   7       16.38       14.16      4.23 o 
  12   3   7       61.85       68.59     13.93 o 
 -13   4   7        0.16       -1.71      6.24 o 
 -12   4   7        1.85       -1.13      4.84 o 
 -11   4   7       19.81       22.34      7.75 o 
 -10   4   7      109.89      144.30     17.47 o 
  -9   4   7       82.63       83.63     13.03 o 
  -8   4   7       49.83       52.05     10.76 o 
  -7   4   7       11.80       14.74      7.09 o 
  -6   4   7       32.79       16.03      7.12 o 
  -5   4   7      141.06      137.88     14.39 o 
  -4   4   7      149.80      118.38     13.06 o 
  -3   4   7      293.07      263.88     19.12 o 
  -2   4   7       19.11       12.20      4.82 o 
  -1   4   7        0.88        0.93      3.16 o 
   0   4   7      381.45      399.29     13.25 o 
   1   4   7      801.90      817.26     16.85 o 
   2   4   7      117.17      124.17      6.70 o 
   3   4   7       34.40       34.39      3.91 o 
   4   4   7      191.68      203.61      8.79 o 
   5   4   7        2.90        6.32      3.16 o 
   6   4   7       16.56       20.08      4.08 o 
   7   4   7       21.02       28.18      4.63 o 
   8   4   7        4.14        5.65      2.82 o 
   9   4   7       37.10       38.90      6.00 o 
  10   4   7        0.07       -2.95      3.01 o 
 -10   5   7       10.17        8.01      4.78 o 
  -9   5   7       20.42       19.69      7.29 o 
  -8   5   7       23.03       19.87      6.74 o 
  -7   5   7       48.60       45.87     10.08 o 
  -6   5   7        1.07        4.26      5.31 o 
  -5   5   7        2.06        4.41      4.14 o 
  -4   5   7      131.08      142.77     11.62 o 
  -3   5   7      261.22      275.99     15.91 o 
  -2   5   7        8.13        4.58      8.57 o 
  -1   5   7       20.49       15.58      5.93 o 
   0   5   7       31.16       35.54      4.78 o 
   1   5   7       10.65        2.35      2.47 o 
   2   5   7        2.86        7.92      3.15 o 
   3   5   7        1.95        5.71      2.75 o 
   4   5   7        0.59        0.22      2.59 o 
   5   5   7       48.86       54.77      6.20 o 
   6   5   7       40.18       38.41      5.59 o 
   7   5   7       14.43       13.60      4.01 o 
  -3   6   7        0.58       -3.50      5.19 o 
  -2   6   7        1.31       11.84      7.41 o 
  -1   6   7        8.59       -2.35      6.00 o 
   0   6   7       16.86       13.25      7.36 o 
   1   6   7        6.39        8.09     10.77 o 
 -16   0   8        0.84       10.17      7.37 o 
 -15   0   8        6.36       16.31      8.13 o 
 -14   0   8      553.23      580.90     34.28 o 
 -13   0   8      389.97      424.76     28.15 o 
 -12   0   8       11.40       15.43      7.10 o 
 -11   0   8      464.25      509.25     27.95 o 
 -10   0   8      643.41      625.45     29.45 o 
  -9   0   8      368.21      369.39     21.33 o 
  -8   0   8      119.14      133.02     12.29 o 
  -7   0   8     1905.55     1980.01     43.52 o 
  -6   0   8      500.65      454.95     19.61 o 
  -5   0   8     1518.19     1459.18     32.34 o 
  -4   0   8      348.76      355.22      8.42 o 
  -3   0   8     1238.86     1176.10     17.52 o 
  -2   0   8     6262.22     6059.16     38.45 o 
  -1   0   8    13765.59    12922.04     55.78 o 
   0   0   8        7.68        7.68      1.75 o 
   1   0   8      330.85      339.01      9.80 o 
   2   0   8     2245.32     2151.87     17.85 o 
   3   0   8     2749.49     2679.58     44.90 o 
   4   0   8     1263.45     1177.64     31.50 o 
   5   0   8      588.70      633.87     24.83 o 
   6   0   8      175.96      191.83     14.90 o 
   7   0   8      610.03      647.62     28.55 o 
   8   0   8        4.11        3.44      4.47 o 
   9   0   8       51.91       43.66      8.55 o 
  10   0   8        0.26        0.28      3.60 o 
  11   0   8        2.32        6.52      5.43 o 
  12   0   8      105.67      117.66     15.96 o 
  13   0   8       39.00       53.98     12.14 o 
  14   0   8        0.46       -6.41      6.86 o 
 -16   1   8       41.75       44.69      8.62 o 
 -15   1   8       68.23       53.37      8.50 o 
 -14   1   8      150.16      155.70     13.17 o 
 -13   1   8      233.22      234.10     14.88 o 
 -12   1   8        8.13        8.17      4.32 o 
 -11   1   8        2.87       -0.53      3.65 o 
 -10   1   8        7.35        5.81      2.93 o 
  -9   1   8      200.24      187.67     10.90 o 
  -8   1   8      191.04      186.37     10.37 o 
  -7   1   8     1192.65     1277.96     24.68 o 
  -6   1   8      199.70      222.28      7.51 o 
  -5   1   8      197.57      200.63      7.08 o 
  -4   1   8     2478.76     2607.48     21.14 o 
  -3   1   8     1175.51     1142.09     15.11 o 
  -2   1   8      784.02      790.30      9.93 o 
  -1   1   8       31.13       31.41      2.08 o 
   0   1   8     2121.75     2025.04     32.83 o 
   1   1   8     4713.09     4652.02     23.88 o 
   2   1   8     1225.45     1289.13     13.37 o 
   3   1   8       45.50       43.87      2.24 o 
   4   1   8      247.36      237.93     10.24 o 
   5   1   8     1172.43     1122.06     16.23 o 
   6   1   8      719.25      740.29     13.75 o 
   7   1   8       15.68       12.78      2.15 o 
   8   1   8     1276.41     1188.93     23.63 o 
   9   1   8      812.14      813.37     16.24 o 
  10   1   8      225.12      195.61     13.00 o 
  11   1   8       14.38       13.25      5.83 o 
  12   1   8       16.04       10.37      5.42 o 
  13   1   8       41.91       46.40      7.90 o 
  14   1   8       23.52       24.64      6.21 o 
 -16   2   8       23.13       32.17      8.37 o 
 -15   2   8        1.60        1.12      3.98 o 
 -14   2   8       70.28       67.34      8.82 o 
 -13   2   8        7.99       13.22      5.80 o 
 -12   2   8      392.21      413.10     37.87 o 
 -11   2   8      295.03      296.50     15.30 o 
 -10   2   8      294.20      302.47     14.66 o 
  -9   2   8       37.39       41.09      5.48 o 
  -8   2   8      191.20      173.50      7.50 o 
  -7   2   8      218.09      241.29      6.65 o 
  -6   2   8      333.91      345.69      7.18 o 
  -5   2   8     6841.54     6548.80     42.73 o 
  -4   2   8     1156.05     1141.14     11.77 o 
  -3   2   8      257.67      253.16      5.45 o 
  -2   2   8     1857.14     1925.25     41.83 o 
  -1   2   8      588.39      533.27     21.89 o 
   0   2   8      112.37      113.49      4.97 o 
   1   2   8       42.31       36.64      2.28 o 
   2   2   8       30.92       25.43      2.02 o 
   3   2   8     1756.98     1736.76     14.68 o 
   4   2   8      680.45      734.67     14.12 o 
   5   2   8        6.98        5.11      1.90 o 
   6   2   8       78.77       73.75      5.14 o 
   7   2   8       86.80      102.82      9.23 o 
   8   2   8      471.45      464.88     13.62 o 
   9   2   8      482.02      486.93     14.58 o 
  10   2   8       16.71       15.21      4.35 o 
  11   2   8       19.04       25.81      7.22 o 
  12   2   8       30.26       31.81      6.33 o 
  13   2   8        5.54        6.12      3.27 o 
 -14   3   8       57.45       65.52      9.15 o 
 -13   3   8       29.27       39.41      6.76 o 
 -12   3   8       25.65       21.65      4.71 o 
 -11   3   8       56.65       56.76      6.99 o 
 -10   3   8       15.56       14.59      4.06 o 
  -9   3   8        1.48        1.73      4.32 o 
  -8   3   8      187.04      180.82      7.82 o 
  -7   3   8      207.73      175.10      8.53 o 
  -6   3   8        2.42        5.03      1.51 o 
  -5   3   8      833.94      780.50     11.84 o 
  -4   3   8      356.75      365.44     20.99 o 
  -3   3   8      451.41      449.73     22.79 o 
  -2   3   8       29.60       23.21      5.76 o 
  -1   3   8       14.89       19.39      5.34 o 
   0   3   8       88.39       98.55     10.87 o 
   1   3   8      687.55      650.14      7.81 o 
   2   3   8      116.73      110.96      4.67 o 
   3   3   8        0.67       -0.92      1.26 o 
   4   3   8       17.07       18.75      2.24 o 
   5   3   8       21.57       17.49      2.94 o 
   6   3   8      147.63      143.89      7.57 o 
   7   3   8      184.63      157.20      8.35 o 
   8   3   8        9.88        5.35      3.25 o 
   9   3   8        6.25        3.56      2.42 o 
  10   3   8       40.84       39.76      6.31 o 
  11   3   8       15.01       17.06      4.40 o 
  12   3   8        1.14        2.27      2.87 o 
 -12   4   8        1.78        1.50      4.91 o 
 -11   4   8        4.32        6.59      4.88 o 
 -10   4   8        0.35        2.42      4.87 o 
  -9   4   8        9.18        4.76      5.49 o 
  -8   4   8       16.31        8.46      5.66 o 
  -7   4   8      177.42      152.59     16.53 o 
  -6   4   8        4.58        0.86      3.85 o 
  -5   4   8       99.83       92.56     12.35 o 
  -4   4   8        1.68        3.60      3.63 o 
  -3   4   8      185.80      188.34     16.53 o 
  -2   4   8       46.56       47.73      8.26 o 
  -1   4   8       88.84       87.59      7.98 o 
   0   4   8      129.39      121.69      9.46 o 
   1   4   8       32.15       37.62      5.77 o 
   2   4   8        0.40       -1.19      2.50 o 
   3   4   8       25.78       23.39      3.74 o 
   4   4   8      254.36      274.28     10.29 o 
   5   4   8        6.91        6.84      2.87 o 
   6   4   8      186.51      194.43     10.92 o 
   7   4   8       10.19       15.05      3.85 o 
   8   4   8        3.82        5.33      2.89 o 
   9   4   8        1.27        1.35      3.94 o 
  10   4   8       13.31       12.37      6.02 o 
  -9   5   8       13.10       22.46      7.84 o 
  -8   5   8       92.74      102.43     15.01 o 
  -7   5   8        0.24       -3.62      5.98 o 
  -6   5   8       88.09       89.49     13.49 o 
  -5   5   8        1.20       -3.19      4.91 o 
  -4   5   8        0.25       -0.28      2.92 o 
  -3   5   8       50.29       46.59      7.05 o 
  -2   5   8       80.30       74.42      8.34 o 
  -1   5   8        2.05       -1.22      2.92 o 
   0   5   8        7.50       -3.09      3.09 o 
   1   5   8        0.38        2.47      5.09 o 
   2   5   8        0.89        1.53      2.21 o 
   3   5   8       21.65       20.74      3.46 o 
   4   5   8      101.78       97.49      8.22 o 
   5   5   8        1.23       -2.46      2.67 o 
   6   5   8       10.25        8.12      3.53 o 
   7   5   8       28.45       30.56      5.26 o 
  -1   6   8       22.14       32.51     10.09 o 
 -16   1   9        3.60        3.62      4.34 o 
 -15   1   9       10.47       17.41      6.96 o 
 -14   1   9        1.76       -1.30      4.18 o 
 -13   1   9        0.02        7.57      5.89 o 
 -12   1   9      229.61      228.70     14.17 o 
 -11   1   9       43.31       49.65      9.07 o 
 -10   1   9        0.65        1.68      3.10 o 
  -9   1   9        7.33        6.59      3.33 o 
  -8   1   9       23.10       24.94      4.34 o 
  -7   1   9      584.60      590.66     16.97 o 
  -6   1   9     1691.30     1818.71     31.45 o 
  -5   1   9     1736.48     1760.73     23.53 o 
  -4   1   9       19.59       22.60      2.25 o 
  -3   1   9      341.68      340.70      6.25 o 
  -2   1   9       21.32       16.81      1.70 o 
  -1   1   9       20.57       20.91      1.91 o 
   0   1   9      228.03      271.85      6.79 o 
   1   1   9     1347.08     1494.62     14.31 o 
   2   1   9      329.05      312.86      6.86 o 
   3   1   9      244.26      205.23     12.32 o 
   4   1   9      363.68      397.75     17.78 o 
   5   1   9      355.00      362.19     15.18 o 
   6   1   9       31.37       36.99      3.36 o 
   7   1   9      150.58      158.00      6.63 o 
   8   1   9        8.03        9.62      2.41 o 
   9   1   9       11.62       22.21      7.18 o 
  10   1   9       73.10       66.08      8.20 o 
  11   1   9        0.44        1.77      3.01 o 
  12   1   9        1.54        1.50      3.50 o 
  13   1   9        1.94       -3.44      3.96 o 
 -15   2   9       15.59       27.73      6.75 o 
 -14   2   9       30.92       32.08      6.65 o 
 -13   2   9      217.44      223.11     14.68 o 
 -12   2   9      180.16      153.28     15.61 o 
 -11   2   9        1.41       -0.92      6.19 o 
 -10   2   9       78.00       93.63     11.74 o 
  -9   2   9      236.43      234.26     12.36 o 
  -8   2   9       62.95       57.86      5.96 o 
  -7   2   9      158.06      166.50      6.82 o 
  -6   2   9      758.75      709.81     12.23 o 
  -5   2   9     3275.04     3233.11     21.72 o 
  -4   2   9     1090.17     1105.89     12.98 o 
  -3   2   9      178.93      164.55      4.87 o 
  -2   2   9     1863.28     1859.94     42.69 o 
  -1   2   9       33.44       29.02      3.52 o 
   0   2   9      760.08      735.24     17.03 o 
   1   2   9      463.83      494.55     11.62 o 
   2   2   9       14.31       18.05      1.78 o 
   3   2   9      711.47      657.34     10.20 o 
   4   2   9      629.05      606.48     17.28 o 
   5   2   9      206.88      224.10      8.46 o 
   6   2   9       33.50       38.24      4.19 o 
   7   2   9       29.97       27.31      4.21 o 
   8   2   9      119.76      117.30      7.11 o 
   9   2   9        0.52        6.47      3.63 o 
  10   2   9       22.33       23.83      6.92 o 
  11   2   9        4.27        0.76      3.37 o 
  12   2   9       58.00       56.28      7.98 o 
  13   2   9       10.89        7.28      3.86 o 
 -14   3   9      142.31      128.32     11.95 o 
 -13   3   9       44.04       34.17      7.15 o 
 -12   3   9       93.49       96.52      9.51 o 
 -11   3   9        7.60        9.89      4.73 o 
 -10   3   9        0.54        1.75      3.05 o 
  -9   3   9       26.61       39.18      6.96 o 
  -8   3   9      307.38      309.54     13.02 o 
  -7   3   9       41.36       53.54      9.26 o 
  -6   3   9      265.26      256.58      8.50 o 
  -5   3   9       16.73       11.13      4.94 o 
  -4   3   9       42.93       42.95      8.20 o 
  -3   3   9      419.35      415.21     22.61 o 
  -2   3   9      322.20      313.23     19.59 o 
  -1   3   9      379.08      381.28     21.33 o 
   0   3   9       12.22       14.94      4.48 o 
   1   3   9      170.00      158.24      3.88 o 
   2   3   9      410.83      434.98     10.05 o 
   3   3   9       18.58       21.11      3.10 o 
   4   3   9       21.05       23.60      2.50 o 
   5   3   9        1.56       -0.43      1.60 o 
   6   3   9        2.33        4.66      2.14 o 
   7   3   9        8.24        5.08      2.87 o 
   8   3   9        2.03        4.56      2.35 o 
   9   3   9        3.80        5.96      2.43 o 
  10   3   9        1.17        3.51      3.06 o 
  11   3   9        7.95       10.10      4.00 o 
 -12   4   9        2.72        4.23      5.17 o 
 -11   4   9       23.34       35.92      9.92 o 
 -10   4   9       42.24       30.94      9.29 o 
  -9   4   9      124.80      108.11     15.34 o 
  -8   4   9        0.11        0.59      4.62 o 
  -7   4   9       66.43       76.97     12.31 o 
  -6   4   9      423.40      419.21     26.82 o 
  -5   4   9      286.89      270.51     21.09 o 
  -4   4   9       24.93       20.06      6.12 o 
  -3   4   9       12.91       15.84      6.43 o 
  -2   4   9       53.93       57.00      9.80 o 
  -1   4   9      343.27      329.52     15.51 o 
   0   4   9      752.67      743.48     22.81 o 
   1   4   9       70.97       76.54      7.35 o 
   2   4   9      310.77      291.05     14.20 o 
   3   4   9      715.79      722.31     18.54 o 
   4   4   9      450.21      464.29     14.98 o 
   5   4   9        0.01        3.14      3.20 o 
   6   4   9       73.27       79.82      8.71 o 
   7   4   9      260.26      259.13     15.41 o 
   8   4   9       52.48       59.63      7.94 o 
   9   4   9       29.75       24.23      5.63 o 
  -9   5   9       35.95       38.74      9.77 o 
  -8   5   9       40.09       64.57     12.23 o 
  -7   5   9       98.92      103.26     15.34 o 
  -6   5   9       11.32       15.63      6.22 o 
  -5   5   9       23.70       20.41      6.93 o 
  -4   5   9       72.39       75.62     12.03 o 
  -3   5   9       14.70       20.32      5.78 o 
  -2   5   9        1.10       -0.83      2.67 o 
  -1   5   9       89.13       83.43      8.87 o 
   0   5   9       63.76       61.69      7.54 o 
   1   5   9        9.72        8.20      3.37 o 
   2   5   9       15.34       15.06      5.95 o 
   3   5   9      242.26      242.49     17.31 o 
   4   5   9        1.48        0.99      2.98 o 
   5   5   9        4.04        3.35      4.28 o 
   6   5   9        0.07        2.84      4.90 o 
 -16   0  10        0.31       -6.92      6.92 o 
 -15   0  10       16.31       26.15      9.38 o 
 -14   0  10      927.54      959.54     44.63 o 
 -13   0  10      163.28      152.68     17.38 o 
 -12   0  10       94.59       83.95     12.78 o 
 -11   0  10      180.57      207.58     18.55 o 
 -10   0  10        1.66       -4.20      5.21 o 
  -9   0  10      709.39      735.64     30.36 o 
  -8   0  10      189.85      220.08     15.97 o 
  -7   0  10     4674.73     4795.73     68.48 o 
  -6   0  10     2905.87     2982.46     51.47 o 
  -5   0  10       14.39       18.06      3.00 o 
  -4   0  10       56.59       74.57      7.28 o 
  -3   0  10        0.72       -0.12      2.02 o 
  -2   0  10        9.82       12.48      2.29 o 
  -1   0  10     2871.11     2989.41     42.99 o 
   0   0  10     2196.27     2408.71     39.42 o 
   1   0  10       59.48       58.15      6.50 o 
   2   0  10      496.03      424.20     18.32 o 
   3   0  10      478.01      446.74     19.54 o 
   4   0  10      538.52      551.03     23.16 o 
   5   0  10       81.45       91.74     10.02 o 
   6   0  10       27.15       25.44      6.50 o 
   7   0  10     1329.45     1332.49     42.44 o 
   8   0  10      513.47      479.90     26.71 o 
   9   0  10      222.79      223.00     19.04 o 
  10   0  10       22.11       19.68      7.00 o 
  11   0  10       81.79       75.09     12.54 o 
  12   0  10       46.63       59.64     11.85 o 
  13   0  10       44.76       52.66     11.80 o 
 -16   1  10      153.50      125.69     12.58 o 
 -15   1  10       15.47       28.29      8.65 o 
 -14   1  10        7.01       11.83      5.39 o 
 -13   1  10      170.48      155.84     12.28 o 
 -12   1  10      704.41      700.60     24.60 o 
 -11   1  10      116.31      118.77      9.83 o 
 -10   1  10       35.53       41.53     17.59 o 
  -9   1  10      168.04      183.96     11.01 o 
  -8   1  10        5.60        1.02      2.50 o 
  -7   1  10      859.80      901.37     21.24 o 
  -6   1  10      984.48     1061.16     18.05 o 
  -5   1  10       31.28       28.91      4.19 o 
  -4   1  10     3079.98     3117.13     24.74 o 
  -3   1  10      788.68      778.03     11.65 o 
  -2   1  10        1.19        0.87      0.88 o 
  -1   1  10       84.90      105.50      4.32 o 
   0   1  10      665.39      769.79     12.16 o 
   1   1  10       14.11        8.32      1.33 o 
   2   1  10      818.12      807.30     11.46 o 
   3   1  10      146.49      159.68      8.41 o 
   4   1  10       50.12       53.40      5.37 o 
   5   1  10      124.17      133.25     19.09 o 
   6   1  10      564.30      570.22     18.73 o 
   7   1  10       18.58       24.46      5.09 o 
   8   1  10       27.75       23.07      4.91 o 
   9   1  10      307.02      282.43     15.45 o 
  10   1  10       42.57       61.20      8.15 o 
  11   1  10        0.83        9.54      4.30 o 
  12   1  10        5.98        5.55      4.06 o 
  13   1  10       14.50       15.46     15.18 o 
 -15   2  10       81.11       88.24     10.55 o 
 -14   2  10       31.08       21.51      5.91 o 
 -13   2  10       50.82       46.21      7.58 o 
 -12   2  10        4.38       -0.90      7.41 o 
 -11   2  10       52.33       52.71      6.89 o 
 -10   2  10      485.25      458.94     17.93 o 
  -9   2  10       68.82       80.77      7.56 o 
  -8   2  10       94.95       93.21      7.54 o 
  -7   2  10      404.75      361.87     22.12 o 
  -6   2  10       64.15       80.37      4.39 o 
  -5   2  10      329.11      367.75      8.07 o 
  -4   2  10      164.91      156.81      4.81 o 
  -3   2  10      209.83      196.95     12.03 o 
  -2   2  10      167.63      169.39     13.56 o 
  -1   2  10       37.27       40.14      3.74 o 
   0   2  10      451.46      404.09      8.90 o 
   1   2  10     1434.22     1462.52     15.33 o 
   2   2  10     1556.82     1602.36     18.32 o 
   3   2  10      147.28      141.81      4.85 o 
   4   2  10       18.98       17.15      5.21 o 
   5   2  10      203.02      208.51     10.94 o 
   6   2  10       11.13        7.54      5.05 o 
   7   2  10       44.01       37.56      4.87 o 
   8   2  10     1161.16     1071.32     20.80 o 
   9   2  10      119.05      115.34      9.98 o 
  10   2  10       10.21        7.88      3.70 o 
  11   2  10       29.31       28.41      6.20 o 
  12   2  10       83.35      109.32     11.23 o 
 -14   3  10       15.21       20.56      8.94 o 
 -13   3  10        0.12        3.06      3.76 o 
 -12   3  10       50.15       52.80      7.05 o 
 -11   3  10        0.11        2.27      3.47 o 
 -10   3  10       22.06       25.35      4.64 o 
  -9   3  10       32.46       40.26      5.17 o 
  -8   3  10      172.66      160.15     11.85 o 
  -7   3  10      239.23      223.09      7.11 o 
  -6   3  10        7.39        7.20      3.08 o 
  -5   3  10      288.86      254.03     18.96 o 
  -4   3  10      228.22      217.85     17.22 o 
  -3   3  10     1420.09     1444.51     43.32 o 
  -2   3  10        0.07       -3.42      4.63 o 
  -1   3  10     1921.30     1979.26     49.86 o 
   0   3  10      676.26      641.13     28.17 o 
   1   3  10       91.73       89.70      6.34 o 
   2   3  10       33.74       36.57      3.40 o 
   3   3  10       27.43       28.41      3.09 o 
   4   3  10      211.75      213.89      8.10 o 
   5   3  10      129.88      143.26      7.32 o 
   6   3  10       82.63       97.23      7.02 o 
   7   3  10      116.87      100.77      6.82 o 
   8   3  10      174.68      154.52      8.68 o 
   9   3  10        7.47        7.18      3.44 o 
  10   3  10       11.51       10.75      4.11 o 
  11   3  10        6.49        1.88      4.62 o 
 -12   4  10       15.92        2.26      5.29 o 
 -11   4  10       76.50       65.19     13.05 o 
 -10   4  10      138.08      128.38     17.11 o 
  -9   4  10       26.89       32.42      9.04 o 
  -8   4  10       50.95       45.67     10.00 o 
  -7   4  10      242.92      226.02     20.95 o 
  -6   4  10      131.39      130.62     15.73 o 
  -5   4  10        8.42        1.76      4.63 o 
  -4   4  10       18.70       15.20      6.21 o 
  -3   4  10        1.35        0.34      4.21 o 
  -2   4  10       14.67       15.04      6.70 o 
  -1   4  10      999.59     1001.56     39.35 o 
   0   4  10      295.21      300.20     16.74 o 
   1   4  10        1.38        3.00      2.73 o 
   2   4  10       50.73       49.28      7.37 o 
   3   4  10        4.62        9.38      4.49 o 
   4   4  10       46.71       66.00      7.07 o 
   5   4  10        0.14       -4.23      6.60 o 
   6   4  10       32.41       22.81      4.97 o 
   7   4  10       45.51       39.37      6.73 o 
   8   4  10       46.29       36.99      6.40 o 
   9   4  10        2.50        4.63      4.98 o 
  -9   5  10       87.51       89.39     15.31 o 
  -8   5  10        3.37       -3.63      6.50 o 
  -7   5  10        8.34        8.66      5.22 o 
  -6   5  10        2.63       -5.61      5.61 o 
  -5   5  10        9.35       18.11      6.04 o 
  -4   5  10       11.67       18.67      6.41 o 
  -3   5  10       24.67       20.04      6.55 o 
  -2   5  10       26.56       20.04      5.86 o 
  -1   5  10       63.44       72.01      8.23 o 
   0   5  10        6.32       11.11      6.66 o 
   1   5  10       67.41       80.51      8.86 o 
   2   5  10      178.13      163.74     12.12 o 
   3   5  10        0.94        1.69      4.07 o 
   4   5  10       72.73       78.82     12.48 o 
   5   5  10       30.49       32.59      8.04 o 
   6   5  10       55.05       41.25      6.98 o 
 -16   1  11        2.47        6.44      8.83 o 
 -15   1  11       45.11       42.39      7.57 o 
 -14   1  11      289.45      275.47     17.00 o 
 -13   1  11       86.46       83.49     19.84 o 
 -12   1  11        2.56        5.22      4.17 o 
 -11   1  11        1.05       -2.63      3.40 o 
 -10   1  11       92.88       85.71      8.35 o 
  -9   1  11        5.20        8.71      3.27 o 
  -8   1  11       12.87        6.17      3.27 o 
  -7   1  11       70.36       76.24      6.50 o 
  -6   1  11      268.52      286.50      9.67 o 
  -5   1  11       80.04       91.04      4.72 o 
  -4   1  11       41.77       40.39      2.61 o 
  -3   1  11      127.79      112.97      4.77 o 
  -2   1  11       78.42       69.82      3.74 o 
  -1   1  11        5.17        5.67      1.34 o 
   0   1  11        4.56        5.60      1.57 o 
   1   1  11       95.35       93.46      3.99 o 
   2   1  11      112.12      140.86      5.89 o 
   3   1  11       38.70       31.37      3.96 o 
   4   1  11       34.37       40.57      4.99 o 
   5   1  11       10.28        4.00      6.55 o 
   6   1  11      119.84      114.41      9.00 o 
   7   1  11     1804.58     1804.57     50.01 o 
   8   1  11        8.46       11.34      3.82 o 
   9   1  11        5.87       14.35      4.48 o 
  10   1  11        6.52       12.70      4.10 o 
  11   1  11       44.34       55.13      7.81 o 
  12   1  11       11.15       26.89      6.21 o 
 -15   2  11        5.47        2.95      3.55 o 
 -14   2  11        1.28        5.22      3.92 o 
 -13   2  11       58.83       49.93      7.74 o 
 -12   2  11       12.60       11.06      3.56 o 
 -11   2  11       87.26       75.88      7.94 o 
 -10   2  11        5.11        8.39      6.52 o 
  -9   2  11        0.15        2.02      4.97 o 
  -8   2  11       92.00      108.28     15.23 o 
  -7   2  11       13.79        9.38      1.88 o 
  -6   2  11      305.20      327.76      8.84 o 
  -5   2  11       13.71       12.53      2.22 o 
  -4   2  11      318.46      314.49      6.66 o 
  -3   2  11       87.45       79.23      3.02 o 
  -2   2  11        8.11        7.32      0.74 o 
  -1   2  11       81.55       81.45      2.92 o 
   0   2  11       33.83       33.02      2.24 o 
   1   2  11     1689.90     1715.02     17.69 o 
   2   2  11       13.89       10.87      1.87 o 
   3   2  11       25.16       27.14      2.31 o 
   4   2  11      153.84      160.12      9.38 o 
   5   2  11       23.32       20.82      4.08 o 
   6   2  11      278.28      252.80     13.67 o 
   7   2  11        0.63        2.75      3.92 o 
   8   2  11       18.28       19.82      4.98 o 
   9   2  11        6.89        1.69      5.11 o 
  10   2  11       28.55       23.70      5.70 o 
  11   2  11        3.52        6.51      4.11 o 
  12   2  11        2.93        9.50      3.95 o 
 -14   3  11        0.12        8.99      6.68 o 
 -13   3  11       18.48       25.93      9.62 o 
 -12   3  11       10.76       13.47      6.73 o 
 -11   3  11       11.23        9.51      3.32 o 
 -10   3  11       12.31        7.39      2.98 o 
  -9   3  11       43.47       28.44      4.45 o 
  -8   3  11       35.30       48.05      5.28 o 
  -7   3  11        3.73        6.00      7.33 o 
  -6   3  11       80.59       74.68     11.29 o 
  -5   3  11        4.21        7.38      5.27 o 
  -4   3  11       52.31       42.10      8.67 o 
  -3   3  11       15.63       23.30      7.04 o 
  -2   3  11     1410.22     1441.16     44.03 o 
  -1   3  11      596.89      551.85     27.36 o 
   0   3  11      285.04      309.52     20.23 o 
   1   3  11        6.34        2.63      4.99 o 
   2   3  11        1.13        0.46      1.96 o 
   3   3  11      176.43      190.49     10.92 o 
   4   3  11       19.27       19.11      3.06 o 
   5   3  11       35.47       38.14      5.19 o 
   6   3  11        1.78       -1.01      2.59 o 
   7   3  11        2.66       -0.57      2.85 o 
   8   3  11        0.01       -2.42      4.50 o 
   9   3  11        0.15        6.39      5.28 o 
  10   3  11       26.93       19.16      7.80 o 
 -12   4  11        6.57       19.75      9.45 o 
 -11   4  11        4.98       -0.73      5.80 o 
 -10   4  11       40.22       47.78     11.18 o 
  -9   4  11        1.74        4.33      6.24 o 
  -8   4  11      105.54       98.92     14.54 o 
  -7   4  11       57.93       43.34     10.33 o 
  -6   4  11        4.70        3.11      4.92 o 
  -5   4  11        0.09        5.59      5.06 o 
  -4   4  11        1.54        0.22      4.75 o 
  -3   4  11      209.05      193.07     18.35 o 
  -2   4  11        0.17       -6.35      6.35 o 
  -1   4  11      144.61      159.42     16.42 o 
   0   4  11        4.50        7.77      3.13 o 
   1   4  11        0.00        2.60      4.09 o 
   2   4  11        9.94        5.48      2.66 o 
   3   4  11       72.49       76.57      7.67 o 
   4   4  11        9.54        5.49      5.29 o 
   5   4  11        0.00        1.40      4.02 o 
   6   4  11       40.70       54.00     10.93 o 
   7   4  11       33.21       21.94      4.83 o 
   8   4  11        7.19       13.72      6.63 o 
  -9   5  11        2.54       -5.89      5.89 o 
  -8   5  11        9.57        3.27      5.01 o 
  -7   5  11       40.28       38.25      9.83 o 
  -6   5  11       43.57       42.78     10.06 o 
  -5   5  11       31.39       17.01      6.91 o 
  -4   5  11       20.22       31.38      9.05 o 
  -3   5  11       34.74       34.83      8.83 o 
  -2   5  11       25.74       23.13      5.06 o 
  -1   5  11        3.24        1.88      3.00 o 
   0   5  11       11.63        8.02      7.65 o 
   1   5  11      132.31      152.52     11.84 o 
   2   5  11      142.92      142.70     11.91 o 
   3   5  11        2.79       -2.48      4.81 o 
   4   5  11        5.79        2.09      3.95 o 
   5   5  11       15.23       17.14      7.12 o 
 -16   0  12       12.78        9.51      8.02 o 
 -15   0  12      230.32      239.33     23.96 o 
 -14   0  12      179.43      191.06     20.47 o 
 -13   0  12       93.64      113.81     15.42 o 
 -12   0  12        4.78       11.50      6.79 o 
 -11   0  12       97.28      138.67     15.36 o 
 -10   0  12      351.13      357.88     22.88 o 
  -9   0  12      120.52      145.51     14.28 o 
  -8   0  12      913.70      858.72     32.46 o 
  -7   0  12       31.93       30.94      6.22 o 
  -6   0  12       83.61       69.94      8.52 o 
  -5   0  12       16.68       15.15      4.19 o 
  -4   0  12       38.54       41.04      6.15 o 
  -3   0  12      180.42      153.75     10.84 o 
  -2   0  12     1609.35     1477.78     33.34 o 
  -1   0  12     5691.16     5962.40     67.44 o 
   0   0  12      671.05      652.34     22.84 o 
   1   0  12      226.41      248.09     14.58 o 
   2   0  12     1018.70      977.00     29.83 o 
   3   0  12      402.92      394.62     21.55 o 
   4   0  12      596.66      582.12     25.39 o 
   5   0  12     1442.23     1396.49     41.22 o 
   6   0  12     4834.36     4769.83     79.95 o 
   7   0  12     1215.50     1249.55     43.22 o 
   8   0  12       57.26       64.72     10.34 o 
   9   0  12      177.67      157.77     16.92 o 
  10   0  12       37.02       48.15      9.95 o 
  11   0  12       84.63       81.31     13.39 o 
  12   0  12        6.53       15.93      7.72 o 
 -16   1  12       75.77       68.70      9.54 o 
 -15   1  12       28.34       29.50      7.08 o 
 -14   1  12      277.17      288.64     17.49 o 
 -13   1  12      175.39      150.79     12.46 o 
 -12   1  12       60.21       59.29      7.42 o 
 -11   1  12       14.24        9.63      3.60 o 
 -10   1  12      295.78      314.56     15.15 o 
  -9   1  12      429.88      423.04     16.72 o 
  -8   1  12      100.31       86.10      7.53 o 
  -7   1  12      179.67      171.66      9.89 o 
  -6   1  12      522.58      539.71     15.90 o 
  -5   1  12      877.41      873.28     35.58 o 
  -4   1  12      839.82      801.94     14.26 o 
  -3   1  12      800.87      793.65     13.07 o 
  -2   1  12        0.02        0.79      1.45 o 
  -1   1  12      279.04      270.29     10.78 o 
   0   1  12      707.01      628.04     15.48 o 
   1   1  12     1097.18     1117.86     21.43 o 
   2   1  12       28.53       26.29      2.85 o 
   3   1  12        2.03       -1.02      2.11 o 
   4   1  12      500.09      502.08     16.76 o 
   5   1  12       47.79       64.70     10.31 o 
   6   1  12      809.59      804.96     23.33 o 
   7   1  12       65.10       62.01      7.27 o 
   8   1  12       85.76       92.87      8.91 o 
   9   1  12      116.25      123.74     10.90 o 
  10   1  12       26.78       25.66      8.99 o 
  11   1  12       11.87       10.40      4.65 o 
  12   1  12        8.02       12.05      5.89 o 
 -15   2  12        3.33       -3.86      4.67 o 
 -14   2  12       20.74       18.46      5.08 o 
 -13   2  12        8.16        7.60      3.30 o 
 -12   2  12        0.29       -2.55      3.07 o 
 -11   2  12       16.24       13.62      3.97 o 
 -10   2  12       26.20       30.08      5.30 o 
  -9   2  12       27.87       14.56      6.60 o 
  -8   2  12        1.97        0.81      2.76 o 
  -7   2  12        6.11        6.22      2.44 o 
  -6   2  12        8.27       12.12      2.35 o 
  -5   2  12      389.98      370.03      8.45 o 
  -4   2  12      160.92      148.50      4.79 o 
  -3   2  12      116.30      116.60      4.02 o 
  -2   2  12      885.29      870.66     10.24 o 
  -1   2  12      468.51      472.30      7.93 o 
   0   2  12       46.25       44.56      2.81 o 
   1   2  12       73.35       80.20      5.14 o 
   2   2  12      209.68      199.45      8.90 o 
   3   2  12      458.43      508.42     11.70 o 
   4   2  12      120.83      121.85      8.32 o 
   5   2  12        0.05        0.78      2.39 o 
   6   2  12      151.67      172.84     12.09 o 
   7   2  12        0.05        2.72      3.24 o 
   8   2  12      100.55       99.92      9.44 o 
   9   2  12        6.28        4.31      3.39 o 
  10   2  12       44.24       40.71     10.60 o 
  11   2  12       39.02       56.58      9.02 o 
 -14   3  12       22.53       20.97      9.01 o 
 -13   3  12       24.94       23.91      9.42 o 
 -12   3  12        5.55        5.77      5.00 o 
 -11   3  12       24.35       32.61      9.95 o 
 -10   3  12        3.46        3.88      4.87 o 
  -9   3  12       20.60       16.35      7.66 o 
  -8   3  12      202.15      215.63     20.15 o 
  -7   3  12      852.26      784.20     25.84 o 
  -6   3  12       61.26       61.10     10.61 o 
  -5   3  12       71.33       72.13     10.99 o 
  -4   3  12      127.06      116.92     13.27 o 
  -3   3  12      213.95      227.62     18.41 o 
  -2   3  12       15.42       16.41      5.93 o 
  -1   3  12       42.47       40.37      8.26 o 
   0   3  12      116.79      137.36     13.94 o 
   1   3  12      281.29      282.34     20.45 o 
   2   3  12       47.37       49.12      3.75 o 
   3   3  12       97.54      102.21      5.62 o 
   4   3  12       49.94       52.42      5.56 o 
   5   3  12       20.68       16.96      5.98 o 
   6   3  12        4.55        5.11      2.82 o 
   7   3  12        2.62        9.62      3.92 o 
   8   3  12        0.05        5.68      3.19 o 
   9   3  12       41.96       56.34      7.77 o 
  10   3  12       34.88       36.18      6.60 o 
 -12   4  12       30.79       38.61     10.53 o 
 -11   4  12       21.37       15.04      8.14 o 
 -10   4  12       51.63       54.25     12.12 o 
  -9   4  12        0.02        8.67      5.73 o 
  -8   4  12      234.52      216.51     21.77 o 
  -7   4  12      198.53      189.97     19.98 o 
  -6   4  12       42.69       45.62      9.88 o 
  -5   4  12      148.45      138.76     16.40 o 
  -4   4  12       13.27       13.10      6.54 o 
  -3   4  12       23.17       17.62      6.64 o 
  -2   4  12        6.50       -0.22      4.08 o 
  -1   4  12        5.24        4.66      5.07 o 
   0   4  12        7.00        5.63      3.09 o 
   1   4  12        0.30       -0.34      2.61 o 
   2   4  12       74.42       75.77      7.83 o 
   3   4  12       11.13       13.35      3.67 o 
   4   4  12      172.43      182.18     18.77 o 
   5   4  12        2.10        0.20      4.53 o 
   6   4  12       24.85       13.10      5.39 o 
   7   4  12       26.03       22.88      8.18 o 
   8   4  12        0.25        9.49      6.93 o 
  -8   5  12       14.04       23.21      9.06 o 
  -7   5  12        1.31       -2.12      5.63 o 
  -6   5  12       66.90       85.69     13.53 o 
  -5   5  12       18.40       15.95      7.36 o 
  -4   5  12       10.86        5.58      5.00 o 
  -3   5  12        5.48        2.78      4.33 o 
  -2   5  12       14.80       15.23      4.44 o 
  -1   5  12       24.76       15.53      7.52 o 
   0   5  12       34.62       24.59      7.67 o 
   1   5  12       36.84       45.65      7.26 o 
   2   5  12       66.89       68.20     11.86 o 
   3   5  12       12.80       -0.72      4.83 o 
   4   5  12       32.04       30.20      8.97 o 
 -16   1  13       37.84       34.87      7.47 o 
 -15   1  13        3.72        5.09      3.23 o 
 -14   1  13       35.59       43.22      7.75 o 
 -13   1  13       29.05       27.66      5.89 o 
 -12   1  13      128.19      138.38     11.28 o 
 -11   1  13        3.47        2.87      2.71 o 
 -10   1  13      123.42      126.20      9.97 o 
  -9   1  13       14.75       17.11      7.15 o 
  -8   1  13      139.09      139.05      9.42 o 
  -7   1  13      246.67      241.90      9.73 o 
  -6   1  13        4.35        3.75      3.07 o 
  -5   1  13      605.44      628.30     16.79 o 
  -4   1  13      849.45      849.34     18.38 o 
  -3   1  13        0.67       -1.22      1.55 o 
  -2   1  13       89.12       90.05      4.76 o 
  -1   1  13     1002.80     1036.92     20.36 o 
   0   1  13      113.16      111.95     11.51 o 
   1   1  13      381.31      359.30     12.81 o 
   2   1  13       13.74        9.19      2.51 o 
   3   1  13       29.58       31.69      4.47 o 
   4   1  13        8.12       11.24      3.33 o 
   5   1  13        0.10        5.11     10.36 o 
   6   1  13       21.12       22.52      4.66 o 
   7   1  13        1.55        2.14      2.86 o 
   8   1  13        0.42       -1.58      3.16 o 
   9   1  13        0.05       -1.26      3.45 o 
  10   1  13       50.36       50.18      7.47 o 
  11   1  13        4.69        3.50      3.90 o 
 -15   2  13        0.56        2.70      4.14 o 
 -14   2  13        0.16       -1.61      3.49 o 
 -13   2  13        0.86        1.39      3.22 o 
 -12   2  13       25.06       26.06      5.46 o 
 -11   2  13       13.68       18.18      4.62 o 
 -10   2  13       57.32       51.17      8.27 o 
  -9   2  13       62.56       69.27      6.96 o 
  -8   2  13      138.93      145.17     10.35 o 
  -7   2  13      149.37      145.60      7.59 o 
  -6   2  13        0.31        0.93      1.10 o 
  -5   2  13      204.18      198.49      6.37 o 
  -4   2  13      253.17      256.43      6.70 o 
  -3   2  13      527.25      512.48      8.84 o 
  -2   2  13      216.57      214.66      5.71 o 
  -1   2  13       81.64       74.02      3.52 o 
   0   2  13        1.82        1.43      1.09 o 
   1   2  13       27.60       28.15      2.73 o 
   2   2  13        3.65       -0.32      1.27 o 
   3   2  13      163.19      158.18      6.14 o 
   4   2  13       82.07       71.98      6.76 o 
   5   2  13       51.65       41.50      5.52 o 
   6   2  13      148.88      130.95      9.86 o 
   7   2  13       55.82       41.84     11.60 o 
   8   2  13       25.19       32.97      7.89 o 
   9   2  13        4.08        3.43      3.66 o 
  10   2  13        6.00       16.19      5.54 o 
  11   2  13       26.50       23.67      6.03 o 
 -14   3  13        1.25        3.32      5.03 o 
 -13   3  13       33.51       32.11     10.01 o 
 -12   3  13      139.44      128.11     17.99 o 
 -11   3  13       83.85       66.35     13.13 o 
 -10   3  13       75.20       92.44     14.14 o 
  -9   3  13      184.68      187.18     19.96 o 
  -8   3  13     1280.29     1192.34     47.21 o 
  -7   3  13      494.86      465.90     20.30 o 
  -6   3  13        6.34        3.94      5.07 o 
  -5   3  13      320.16      305.54     22.14 o 
  -4   3  13       43.70       35.96      7.73 o 
  -3   3  13      723.66      765.34     34.05 o 
  -2   3  13       91.84       99.27     12.88 o 
  -1   3  13      542.04      494.95     27.28 o 
   0   3  13      134.73      135.11     14.63 o 
   1   3  13      464.10      419.84     25.79 o 
   2   3  13      139.00      128.52     13.24 o 
   3   3  13        0.15        0.29      1.84 o 
   4   3  13      530.75      559.68     31.14 o 
   5   3  13      243.01      217.48     20.11 o 
   6   3  13        7.32       23.43      8.16 o 
   7   3  13       26.14       19.43      7.10 o 
   8   3  13        0.71       -3.44      5.07 o 
   9   3  13       24.31       51.86     11.71 o 
 -11   4  13       86.46      116.99     17.37 o 
 -10   4  13      110.73      104.68     16.33 o 
  -9   4  13        4.59        7.19      6.55 o 
  -8   4  13       37.06       43.90     10.76 o 
  -7   4  13       19.25       27.59      5.96 o 
  -6   4  13       67.54       66.02     12.23 o 
  -5   4  13        3.91        3.40      4.93 o 
  -4   4  13       13.68       17.64      6.03 o 
  -3   4  13      108.61      120.08     14.99 o 
  -2   4  13        0.55       -5.68      5.68 o 
  -1   4  13      244.96      253.93     21.45 o 
   0   4  13       27.21       24.83      5.86 o 
   1   4  13       19.94       23.51      6.39 o 
   2   4  13        1.86        1.05      2.39 o 
   3   4  13        0.12       -0.19      4.17 o 
   4   4  13        2.22        2.59      4.40 o 
   5   4  13       33.51       17.92      7.66 o 
   6   4  13        1.27        4.67      4.04 o 
   7   4  13       19.78       20.52      9.08 o 
  -7   5  13       38.65       50.31     11.36 o 
  -6   5  13        0.23       11.62      6.78 o 
  -5   5  13       77.86       82.92     13.95 o 
  -4   5  13      173.81      169.09     19.28 o 
  -3   5  13      142.13      147.16     17.89 o 
  -2   5  13       22.77       25.15      5.71 o 
  -1   5  13       30.72       26.75      5.74 o 
   0   5  13      118.91      121.19     11.05 o 
   1   5  13      268.10      293.13     16.74 o 
   2   5  13        4.24       -0.69      4.36 o 
   3   5  13       53.35       47.72     10.67 o 
 -16   0  14        3.34        3.75      6.68 o 
 -15   0  14       89.81       86.27     15.23 o 
 -14   0  14      253.36      257.64     23.71 o 
 -13   0  14       71.23       66.92     11.99 o 
 -12   0  14      152.05      128.76     15.44 o 
 -11   0  14      191.71      215.84     19.15 o 
 -10   0  14       69.92       80.25     11.55 o 
  -9   0  14     1566.49     1702.82     48.20 o 
  -8   0  14      709.64      701.26     29.88 o 
  -7   0  14      780.65      849.46     31.34 o 
  -6   0  14     1308.26     1353.68     26.54 o 
  -5   0  14       10.86        9.73      3.70 o 
  -4   0  14       58.46       58.81      7.80 o 
  -3   0  14       81.93       82.95      8.77 o 
  -2   0  14      809.20      869.55     27.75 o 
  -1   0  14      218.61      213.53     14.22 o 
   0   0  14        8.38        3.62      2.76 o 
   1   0  14      124.10      134.48     11.95 o 
   2   0  14      390.48      416.25     11.14 o 
   3   0  14      106.28       96.43      6.54 o 
   4   0  14      835.92      787.60     31.82 o 
   5   0  14     1533.39     1550.16     46.17 o 
   6   0  14        1.45       -3.27      4.32 o 
   7   0  14       64.02       61.48     10.37 o 
   8   0  14        6.55        9.84      5.21 o 
   9   0  14       60.02       80.60     12.76 o 
  10   0  14        0.77       11.63      5.82 o 
  11   0  14       25.33       17.91      7.69 o 
 -15   1  14        3.09        6.83      4.97 o 
 -14   1  14        1.88       -4.13     10.28 o 
 -13   1  14      105.81      114.68     10.84 o 
 -12   1  14      142.90      138.67     11.52 o 
 -11   1  14        3.88        8.76      4.10 o 
 -10   1  14      331.63      337.07     22.11 o 
  -9   1  14      701.96      693.10     21.78 o 
  -8   1  14      369.86      380.77     15.47 o 
  -7   1  14       17.05       17.57      4.51 o 
  -6   1  14      102.73       96.84      7.35 o 
  -5   1  14       56.79       61.54      6.09 o 
  -4   1  14      193.11      184.70      9.14 o 
  -3   1  14      726.19      734.64     17.77 o 
  -2   1  14      132.92      155.95      8.34 o 
  -1   1  14      391.77      397.79     15.26 o 
   0   1  14      593.66      581.93     16.38 o 
   1   1  14      541.72      556.89     16.54 o 
   2   1  14      229.74      231.65     11.09 o 
   3   1  14      158.55      154.14      9.56 o 
   4   1  14       33.07       34.31      5.14 o 
   5   1  14        6.69        3.10      2.80 o 
   6   1  14      791.98      777.99     32.68 o 
   7   1  14       16.11       20.31      4.86 o 
   8   1  14       19.98       17.74      7.28 o 
   9   1  14      205.75      201.04     22.11 o 
  10   1  14       46.58       44.93      9.90 o 
  11   1  14       76.90       77.70      9.59 o 
 -15   2  14       93.38       88.92     10.43 o 
 -14   2  14       32.42       22.00      5.36 o 
 -13   2  14       20.42       19.21      5.19 o 
 -12   2  14       25.89       34.70      6.13 o 
 -11   2  14      115.71      116.78      9.94 o 
 -10   2  14       41.86       51.41      6.64 o 
  -9   2  14        0.98        4.37      2.91 o 
  -8   2  14      172.26      153.10     12.72 o 
  -7   2  14      385.94      380.36     14.19 o 
  -6   2  14      765.04      762.73     18.82 o 
  -5   2  14      753.92      749.71     21.04 o 
  -4   2  14      589.92      570.18     16.50 o 
  -3   2  14     1379.07     1347.80     12.93 o 
  -2   2  14      329.09      324.71      7.69 o 
  -1   2  14       24.29       24.31      2.40 o 
   0   2  14      239.15      238.49      9.85 o 
   1   2  14       98.48       96.72      6.70 o 
   2   2  14      151.12      172.73     12.52 o 
   3   2  14       28.99       31.96      4.57 o 
   4   2  14        5.45        8.24      3.19 o 
   5   2  14       38.08       37.94      5.61 o 
   6   2  14        4.13       -0.18      2.48 o 
   7   2  14        0.09       -1.87      2.99 o 
   8   2  14       22.52       20.22      4.84 o 
   9   2  14        6.31        2.07      2.81 o 
  10   2  14       10.07        4.61      3.41 o 
 -13   3  14       40.22       42.06     11.38 o 
 -12   3  14       45.91       46.31     10.75 o 
 -11   3  14        8.49       -1.52      5.24 o 
 -10   3  14      146.02      146.51     18.16 o 
  -9   3  14      128.38      134.99     17.08 o 
  -8   3  14        1.30        9.44      7.31 o 
  -7   3  14        0.09       -1.58      4.44 o 
  -6   3  14      129.09      134.11     15.74 o 
  -5   3  14        7.51        8.28      5.21 o 
  -4   3  14      100.11       93.30     12.78 o 
  -3   3  14      975.08      987.51     40.02 o 
  -2   3  14      103.87       93.89     12.81 o 
  -1   3  14      914.64      907.77     38.04 o 
   0   3  14      576.64      550.44     29.49 o 
   1   3  14       11.72        5.12      5.33 o 
   2   3  14        5.71       -0.43      2.04 o 
   3   3  14        5.74        1.65      4.90 o 
   4   3  14      133.03      138.05     16.25 o 
   5   3  14      368.80      372.50     26.83 o 
   6   3  14      195.72      164.30     18.50 o 
   7   3  14        2.56        6.35      5.42 o 
   8   3  14       13.28       13.82      6.74 o 
   9   3  14       49.58       43.91     10.39 o 
 -11   4  14       10.15        4.72      5.67 o 
 -10   4  14       56.25       55.03     12.32 o 
  -9   4  14       17.82       30.35      9.63 o 
  -8   4  14       75.62      106.49     16.45 o 
  -7   4  14       88.62      105.67     15.88 o 
  -6   4  14       21.98       21.25      8.02 o 
  -5   4  14        0.15       -1.92      5.56 o 
  -4   4  14      187.93      174.39     18.79 o 
  -3   4  14       86.29       92.03     13.69 o 
  -2   4  14        1.10        1.43      4.59 o 
  -1   4  14        5.86       12.13      6.52 o 
   0   4  14       37.78       42.98      6.33 o 
   1   4  14      102.91      104.54      9.10 o 
   2   4  14       49.82       41.59      9.89 o 
   3   4  14       63.94       74.05     12.55 o 
   4   4  14       24.06       26.76      8.24 o 
   5   4  14      109.41      136.38     17.40 o 
   6   4  14       57.19       68.05     13.26 o 
  -7   5  14       18.72        4.31      5.36 o 
  -6   5  14       28.57       11.06      6.64 o 
  -5   5  14       30.48       25.44      8.85 o 
  -4   5  14       11.51       20.18      7.88 o 
  -3   5  14        4.50        2.07      4.54 o 
  -2   5  14       11.95        9.02      4.17 o 
  -1   5  14        2.73       -3.61      3.61 o 
   0   5  14        1.13        2.59      5.49 o 
   1   5  14        1.69        3.71      5.59 o 
   2   5  14       10.91        1.53      4.06 o 
 -15   1  15        1.16        8.99      8.25 o 
 -14   1  15        0.02        2.86      5.23 o 
 -13   1  15        2.52        1.64      3.10 o 
 -12   1  15        1.09       -0.18      3.34 o 
 -11   1  15       44.37       47.17      6.96 o 
 -10   1  15        0.44        0.40      4.42 o 
  -9   1  15       40.52       46.32      6.18 o 
  -8   1  15       71.22       74.18      7.30 o 
  -7   1  15        2.86        5.02      2.39 o 
  -6   1  15        1.78        5.86      2.75 o 
  -5   1  15        0.69        1.54      1.66 o 
  -4   1  15       69.02       81.71      6.38 o 
  -3   1  15       10.02        6.55      2.26 o 
  -2   1  15       27.30       36.05      7.70 o 
  -1   1  15        6.34        7.84      2.69 o 
   0   1  15        8.04       10.17      2.95 o 
   1   1  15        7.50        5.64      2.64 o 
   2   1  15      177.95      182.09     10.35 o 
   3   1  15       14.61       17.51      3.97 o 
   4   1  15      245.73      256.60     13.18 o 
   5   1  15      390.88      377.15     16.59 o 
   6   1  15        0.00       -0.35      2.76 o 
   7   1  15        0.44       -3.58      3.58 o 
   8   1  15        9.18        6.24      6.55 o 
   9   1  15        3.46       -0.02      5.16 o 
  10   1  15        4.00        5.37      3.35 o 
 -14   2  15       15.89        8.24      6.27 o 
 -13   2  15        1.49        2.77      4.11 o 
 -12   2  15        0.56        4.97      3.33 o 
 -11   2  15      112.88      109.80      9.74 o 
 -10   2  15       14.17       24.20      5.13 o 
  -9   2  15       13.77       13.19      3.80 o 
  -8   2  15        0.07       -0.26      2.08 o 
  -7   2  15        0.43       -1.90      1.96 o 
  -6   2  15       75.41       78.75      6.45 o 
  -5   2  15       71.72       63.51      6.09 o 
  -4   2  15      776.44      784.11     17.11 o 
  -3   2  15      302.37      314.64      8.01 o 
  -2   2  15       49.55       45.23      4.32 o 
  -1   2  15      169.32      168.30      8.51 o 
   0   2  15       72.34       65.30      5.47 o 
   1   2  15        0.02        0.23      1.59 o 
   2   2  15       34.61       33.35      4.49 o 
   3   2  15        6.73        3.06      2.05 o 
   4   2  15      172.28      137.92      9.91 o 
   5   2  15      157.08      163.88     10.98 o 
   6   2  15       27.87       27.99      5.03 o 
   7   2  15        1.18        4.02      3.13 o 
   8   2  15       13.86       12.12      3.95 o 
   9   2  15        7.87        7.07      6.57 o 
  10   2  15       20.71       30.37      6.68 o 
 -13   3  15        2.39       -0.68      6.23 o 
 -12   3  15        9.48       -2.28      6.05 o 
 -11   3  15       11.58        8.66      5.01 o 
 -10   3  15       11.66        8.12      6.65 o 
  -9   3  15        0.04        2.69      4.79 o 
  -8   3  15       60.30       70.30      8.79 o 
  -7   3  15       34.34       32.15      9.15 o 
  -6   3  15       23.04       23.01      7.76 o 
  -5   3  15       80.51       58.29     10.62 o 
  -4   3  15      211.72      207.70     18.84 o 
  -3   3  15      223.80      198.24     18.77 o 
  -2   3  15      221.15      216.94     19.42 o 
  -1   3  15       38.99       41.44      8.65 o 
   0   3  15       45.48       58.10     10.99 o 
   1   3  15        4.71       -0.43      5.98 o 
   2   3  15        0.62       -0.93      5.07 o 
   3   3  15        7.59       -1.29      4.21 o 
   4   3  15       39.78       35.14      9.00 o 
   5   3  15       86.74      101.97     14.66 o 
   6   3  15       17.50       29.00      8.15 o 
   7   3  15       38.43       34.71      8.97 o 
   8   3  15        0.04       -2.39      5.14 o 
 -10   4  15       30.47       39.50     10.98 o 
  -9   4  15        0.57       -4.36      6.67 o 
  -8   4  15       31.02       26.17      9.24 o 
  -7   4  15       25.69       31.43      9.16 o 
  -6   4  15        7.30        2.99      5.43 o 
  -5   4  15       28.67       22.05      7.37 o 
  -4   4  15       38.43       37.84      9.43 o 
  -3   4  15       21.82       32.99      8.79 o 
  -2   4  15        0.03       -0.03      5.30 o 
  -1   4  15       19.53       21.88      7.72 o 
   0   4  15       70.96       70.58      7.82 o 
   1   4  15       18.65        3.93      3.74 o 
   2   4  15       64.93       62.11     12.08 o 
   3   4  15       31.03       21.55      8.51 o 
   4   4  15        3.95       20.13      8.20 o 
   5   4  15        1.79        2.39      3.46 o 
   6   4  15        0.13       -1.74      4.65 o 
  -5   5  15       65.92       66.31     13.24 o 
  -4   5  15       68.46       66.34     12.88 o 
  -3   5  15       17.53       17.15      7.11 o 
  -2   5  15        0.30        4.29      3.35 o 
  -1   5  15        1.00       -3.60      3.60 o 
   0   5  15        5.59        5.25      5.97 o 
   1   5  15       19.43       23.70      9.72 o 
 -15   0  16      119.55      129.61     17.74 o 
 -14   0  16        1.69       -0.62      5.21 o 
 -13   0  16       80.71       81.04     13.27 o 
 -12   0  16       62.15       58.88     11.17 o 
 -11   0  16        8.95       14.96      5.99 o 
 -10   0  16      158.98      174.72     17.13 o 
  -9   0  16      172.80      172.20     16.12 o 
  -8   0  16     1102.57     1166.20     39.84 o 
  -7   0  16       39.55       32.17      7.21 o 
  -6   0  16        1.92        1.44      2.65 o 
  -5   0  16      219.27      213.46     15.57 o 
  -4   0  16       89.88       86.52      9.76 o 
  -3   0  16       45.94       34.00      6.58 o 
  -2   0  16      518.45      493.52     22.59 o 
  -1   0  16      174.33      172.08     13.71 o 
   0   0  16       18.10       22.23      5.90 o 
   1   0  16      131.41      144.99     13.08 o 
   2   0  16      199.05      195.27     15.62 o 
   3   0  16      373.14      397.93     22.77 o 
   4   0  16     3013.65     3050.05     65.38 o 
   5   0  16        0.06       -0.16      3.79 o 
   6   0  16      112.66      102.34     13.47 o 
   7   0  16      316.61      342.72     24.69 o 
   8   0  16       20.90       33.99      8.97 o 
   9   0  16        4.83        3.74      4.79 o 
  10   0  16      133.36      192.92     21.18 o 
 -15   1  16        1.10       -1.50      3.38 o 
 -14   1  16        0.75        1.88      3.87 o 
 -13   1  16       17.78       14.13      5.61 o 
 -12   1  16       18.44       10.52      7.60 o 
 -11   1  16        1.49        3.27      3.18 o 
 -10   1  16       74.00       86.86      8.51 o 
  -9   1  16       83.25       77.20      7.75 o 
  -8   1  16       96.90       97.30      8.27 o 
  -7   1  16        0.02       -2.20      2.20 o 
  -6   1  16      222.87      239.91     11.84 o 
  -5   1  16      185.49      186.03      7.97 o 
  -4   1  16      574.91      575.62     17.13 o 
  -3   1  16      161.85      189.25      9.88 o 
  -2   1  16      242.11      264.25     11.62 o 
  -1   1  16      209.93      191.41     10.06 o 
   0   1  16      473.11      519.65     27.87 o 
   1   1  16       13.69        8.18      5.37 o 
   2   1  16       48.34       39.99      5.15 o 
   3   1  16     1142.23     1140.48     33.85 o 
   4   1  16      603.85      574.53     20.22 o 
   5   1  16       81.73       85.14      8.57 o 
   6   1  16       27.10       32.18      5.45 o 
   7   1  16      124.11      149.79     11.72 o 
   8   1  16       82.68       98.66     14.77 o 
   9   1  16        8.48        5.04      3.43 o 
  10   1  16        1.98        8.61      4.16 o 
 -14   2  16        1.12        0.70      6.53 o 
 -13   2  16       45.93       46.12     12.02 o 
 -12   2  16       35.67       43.81      6.91 o 
 -11   2  16        9.25       12.81      4.37 o 
 -10   2  16        1.41        7.17      3.65 o 
  -9   2  16        1.32       -0.03      3.32 o 
  -8   2  16       57.35       67.41      6.05 o 
  -7   2  16       10.64        9.59      5.05 o 
  -6   2  16      301.18      268.65     11.69 o 
  -5   2  16      185.92      194.63      9.47 o 
  -4   2  16       15.90       24.62      3.60 o 
  -3   2  16        0.13       -1.39      1.39 o 
  -2   2  16      181.48      182.52      8.93 o 
  -1   2  16       72.92       79.28      6.05 o 
   0   2  16        0.00       -1.30      1.64 o 
   1   2  16      388.90      386.35     14.26 o 
   2   2  16        2.24        4.79      2.68 o 
   3   2  16       46.50       33.54      6.61 o 
   4   2  16        1.16        2.92      2.41 o 
   5   2  16        7.74        8.93      3.84 o 
   6   2  16       46.67       54.60      6.87 o 
   7   2  16       81.00       93.83     13.32 o 
   8   2  16       34.54       28.33      5.81 o 
   9   2  16       12.67       14.39      4.81 o 
 -13   3  16        2.21       -7.24      8.20 o 
 -12   3  16        0.02       -4.50      6.88 o 
 -11   3  16       21.08       22.85      7.64 o 
 -10   3  16        5.05        2.71      5.70 o 
  -9   3  16       10.38        6.56      6.01 o 
  -8   3  16        3.29        7.08      3.89 o 
  -7   3  16       37.09       26.21      7.80 o 
  -6   3  16       50.26       61.54     11.94 o 
  -5   3  16        7.90       15.06      6.86 o 
  -4   3  16       13.08       13.83      6.70 o 
  -3   3  16        8.61        1.68      5.16 o 
  -2   3  16        1.67        1.76      4.89 o 
  -1   3  16       22.88       13.86      5.18 o 
   0   3  16       85.66       98.68     13.51 o 
   1   3  16      217.98      202.25     19.09 o 
   2   3  16       38.18       21.58      7.44 o 
   3   3  16      187.34      183.42     19.11 o 
   4   3  16       86.78      101.07     14.45 o 
   5   3  16        2.95       13.55      7.57 o 
   6   3  16        2.15       -0.31      4.65 o 
   7   3  16        1.22       -2.34      5.03 o 
 -10   4  16       87.35       82.77     15.46 o 
  -9   4  16       99.77      103.76     16.77 o 
  -8   4  16        7.67       15.48      5.58 o 
  -7   4  16       46.10       44.28     11.14 o 
  -6   4  16        1.07       -1.52      5.94 o 
  -5   4  16       17.59       13.63      6.72 o 
  -4   4  16       17.77       24.07      7.80 o 
  -3   4  16      131.70      112.54     15.96 o 
  -2   4  16      165.16      158.65     19.04 o 
  -1   4  16       17.95        8.22      6.31 o 
   0   4  16        4.19        1.55      4.52 o 
   1   4  16       13.98       10.35      6.73 o 
   2   4  16       15.94       19.75      6.85 o 
   3   4  16        6.80       20.85      7.29 o 
   4   4  16        0.70        6.45      6.96 o 
   5   4  16        0.60        0.35      3.76 o 
 -15   1  17       30.41       17.59      5.20 o 
 -14   1  17       13.49       14.35     10.05 o 
 -13   1  17        0.58        1.25      3.37 o 
 -12   1  17       25.45       19.58      6.55 o 
 -11   1  17        6.60        3.32      3.38 o 
 -10   1  17       83.31       86.94      8.75 o 
  -9   1  17        4.28        7.22      3.75 o 
  -8   1  17       50.28       53.82      6.02 o 
  -7   1  17      403.92      408.65     16.20 o 
  -6   1  17       51.78       42.92      5.41 o 
  -5   1  17      511.76      499.58     13.32 o 
  -4   1  17      514.19      515.38     16.83 o 
  -3   1  17        0.42       -2.19      5.01 o 
  -2   1  17        4.26        2.12      2.74 o 
  -1   1  17        0.24        0.55      2.05 o 
   0   1  17       61.51       54.09      5.81 o 
   1   1  17       16.59       12.53      3.41 o 
   2   1  17      368.93      383.50     15.82 o 
   3   1  17      206.08      202.82     12.08 o 
   4   1  17       83.99       73.20      7.67 o 
   5   1  17       34.41       36.98      6.01 o 
   6   1  17        2.43        0.65      4.37 o 
   7   1  17        7.32        8.67      9.40 o 
   8   1  17        1.37        0.55      5.45 o 
   9   1  17        0.72       -1.74      8.33 o 
 -14   2  17       55.63       41.36     11.10 o 
 -13   2  17       25.04       12.28      7.81 o 
 -12   2  17       77.17       76.73     14.32 o 
 -11   2  17       11.78       23.22      9.33 o 
 -10   2  17       23.64       18.39      7.74 o 
  -9   2  17        5.27        8.64      6.56 o 
  -8   2  17       97.03       98.78     10.00 o 
  -7   2  17      259.81      270.91     22.00 o 
  -6   2  17       72.59       68.85     11.13 o 
  -5   2  17       70.51       70.27     11.22 o 
  -4   2  17      119.33      118.72     14.51 o 
  -3   2  17      351.02      332.78     12.32 o 
  -2   2  17      363.24      356.30     12.90 o 
  -1   2  17       31.71       26.26     11.66 o 
   0   2  17       19.53       18.17      6.63 o 
   1   2  17        3.90        2.48      4.50 o 
   2   2  17      301.90      253.86     14.47 o 
   3   2  17      384.44      340.63     15.19 o 
   4   2  17        3.12        3.38      2.56 o 
   5   2  17       69.29       57.38      7.03 o 
   6   2  17        0.64       -5.55      5.55 o 
   7   2  17        7.76        2.74      2.99 o 
   8   2  17       28.04       34.73      6.66 o 
 -12   3  17       63.52       65.05     13.84 o 
 -11   3  17       78.21       77.52     14.44 o 
 -10   3  17       24.71       19.19      8.83 o 
  -9   3  17        1.94       -2.07      5.55 o 
  -8   3  17        0.13       -2.84      4.10 o 
  -7   3  17        1.38        0.94      5.26 o 
  -6   3  17       23.38       16.14      7.67 o 
  -5   3  17      125.59      128.19     16.27 o 
  -4   3  17       29.62       30.25      7.98 o 
  -3   3  17      189.04      174.86     18.28 o 
  -2   3  17        8.67       24.71      8.26 o 
  -1   3  17       16.80       13.34      6.18 o 
   0   3  17       28.28       29.65      8.40 o 
   1   3  17        1.84       -4.44      5.85 o 
   2   3  17       13.34        6.82      3.87 o 
   3   3  17        1.11        4.37      4.29 o 
   4   3  17       62.63       57.73     11.34 o 
   5   3  17       76.30       62.86     12.09 o 
   6   3  17        9.85       20.66      9.25 o 
   7   3  17        2.48        2.90      7.00 o 
  -9   4  17       22.82       36.29     10.62 o 
  -8   4  17       27.40       16.79      5.60 o 
  -7   4  17      149.56      154.45     19.30 o 
  -6   4  17      196.20      211.49     22.08 o 
  -5   4  17       74.64       86.91     14.35 o 
  -4   4  17       42.55       33.63      9.53 o 
  -3   4  17       28.47       29.48      8.59 o 
  -2   4  17       25.55       15.92      7.50 o 
  -1   4  17      104.02      107.39     15.95 o 
   0   4  17        6.43        5.78      5.64 o 
   1   4  17       98.73      103.22     15.57 o 
   2   4  17       57.80       53.15     11.80 o 
   3   4  17        0.93        5.52      5.37 o 
   4   4  17       12.26        8.84      5.67 o 
 -14   0  18       11.54        7.43      5.70 o 
 -13   0  18        1.96        8.18      6.44 o 
 -12   0  18      131.39      130.40     16.22 o 
 -11   0  18      151.53      169.16     17.91 o 
 -10   0  18       14.94       24.57      8.33 o 
  -9   0  18       29.06       26.33      7.44 o 
  -8   0  18      194.23      227.59     18.62 o 
  -7   0  18      315.93      307.25     14.59 o 
  -6   0  18      123.66      123.51     13.18 o 
  -5   0  18       79.41       75.22      9.84 o 
  -4   0  18     1067.82     1115.12     37.00 o 
  -3   0  18      395.32      369.35     21.26 o 
  -2   0  18      687.07      702.27     28.91 o 
  -1   0  18      184.78      183.66     14.92 o 
   0   0  18       37.38       39.85      7.43 o 
   1   0  18      249.60      240.21     17.88 o 
   2   0  18       13.97        4.67      3.88 o 
   3   0  18      332.67      328.58     22.19 o 
   4   0  18      107.39      101.74     13.26 o 
   5   0  18      173.46      163.99     16.89 o 
   6   0  18       55.54       64.24     11.16 o 
   7   0  18      197.70      222.70     20.90 o 
   8   0  18       24.45       26.60      9.34 o 
   9   0  18       46.85       52.04     11.49 o 
 -14   1  18       54.00       53.77      8.03 o 
 -13   1  18       59.83       70.32      9.00 o 
 -12   1  18       72.30       63.85      8.40 o 
 -11   1  18       47.99       41.49      6.70 o 
 -10   1  18       48.89       68.12     11.44 o 
  -9   1  18      184.44      181.67     12.18 o 
  -8   1  18      436.13      446.80     15.06 o 
  -7   1  18       14.82       12.77      3.57 o 
  -6   1  18      929.50      953.34     24.60 o 
  -5   1  18      242.20      260.50     11.39 o 
  -4   1  18       23.10       18.14      3.78 o 
  -3   1  18       11.49        6.05      6.92 o 
  -2   1  18        0.20        4.09      2.92 o 
  -1   1  18      112.11      110.53      8.34 o 
   0   1  18       32.67       32.01      4.84 o 
   1   1  18       63.06       56.98     17.98 o 
   2   1  18        2.12        2.89      3.28 o 
   3   1  18      639.37      622.78     21.53 o 
   4   1  18       10.39       10.59      3.36 o 
   5   1  18       16.43       17.38      4.41 o 
   6   1  18        0.23        4.09      2.94 o 
   7   1  18       18.78       12.48      5.60 o 
   8   1  18       23.26       19.02     10.30 o 
 -13   2  18       38.74       45.99     11.51 o 
 -12   2  18      222.13      213.80     22.85 o 
 -11   2  18      286.58      301.23     26.24 o 
 -10   2  18       45.19       46.39     11.15 o 
  -9   2  18        4.25        4.85      5.36 o 
  -8   2  18       66.89       74.51      8.85 o 
  -7   2  18        4.54       -5.06      6.95 o 
  -6   2  18      429.29      472.11     29.15 o 
  -5   2  18      540.50      529.10     30.25 o 
  -4   2  18       41.66       56.69     10.46 o 
  -3   2  18      572.44      576.08     31.34 o 
  -2   2  18      193.92      198.63     19.15 o 
  -1   2  18       23.23       24.84      7.22 o 
   0   2  18        4.15       -0.08      4.84 o 
   1   2  18      429.47      426.79     16.19 o 
   2   2  18       59.50       62.83      6.76 o 
   3   2  18       86.17       78.84     10.49 o 
   4   2  18        0.13       -3.23      3.23 o 
   5   2  18       15.31       14.28      4.00 o 
   6   2  18       54.80       64.33      8.05 o 
   7   2  18       89.18      100.87     10.15 o 
 -11   3  18       33.04       46.77     11.53 o 
 -10   3  18      153.57      150.40     19.39 o 
  -9   3  18       84.75       76.14     13.77 o 
  -8   3  18       20.33       12.20      4.68 o 
  -7   3  18       20.11        6.19      6.46 o 
  -6   3  18      236.71      279.46     24.54 o 
  -5   3  18       34.77       51.67     10.66 o 
  -4   3  18       10.50        6.25      4.28 o 
  -3   3  18        0.49        3.08      5.29 o 
  -2   3  18       26.85       38.66     10.26 o 
  -1   3  18      230.35      234.96     22.05 o 
   0   3  18       12.39       20.69      7.42 o 
   1   3  18        2.51       -2.56      5.04 o 
   2   3  18        0.55       -3.39      4.81 o 
   3   3  18        0.03        1.43      3.79 o 
   4   3  18        0.81       -1.32      5.07 o 
   5   3  18        4.79       17.92      7.14 o 
   6   3  18        2.55       -1.69      4.52 o 
  -8   4  18      113.31      107.24     12.08 o 
  -7   4  18       22.99        4.17      6.11 o 
  -6   4  18        3.79        0.17      5.60 o 
  -5   4  18       11.64        6.50      4.67 o 
  -4   4  18       10.30        7.74      5.84 o 
  -3   4  18      110.39      132.22     17.67 o 
  -2   4  18       38.10       51.69     11.76 o 
  -1   4  18        2.97       -5.44      5.44 o 
   0   4  18       48.56       56.64     12.49 o 
   1   4  18       16.16       24.55      9.03 o 
   2   4  18        1.84       -2.21      6.57 o 
 -14   1  19        3.14       -4.57      4.57 o 
 -13   1  19        0.57       -4.23      5.91 o 
 -12   1  19       27.13       24.34      5.71 o 
 -11   1  19        8.63        4.35      3.14 o 
 -10   1  19       34.57       34.44      5.86 o 
  -9   1  19       24.75       23.38      4.96 o 
  -8   1  19        0.79        0.16      3.11 o 
  -7   1  19       99.58       91.07      8.23 o 
  -6   1  19      224.27      241.29     10.12 o 
  -5   1  19      265.37      257.83     10.21 o 
  -4   1  19        0.24       -8.51     14.70 o 
  -3   1  19       21.55       21.29      6.70 o 
  -2   1  19       18.12       18.31      3.96 o 
  -1   1  19       49.42       50.10      5.98 o 
   0   1  19       15.59       16.12      4.13 o 
   1   1  19        0.97        1.00      2.68 o 
   2   1  19      123.92      145.55     15.81 o 
   3   1  19        6.30       11.19      4.38 o 
   4   1  19       18.27       20.22      4.93 o 
   5   1  19        1.21        0.15      3.20 o 
   6   1  19       29.98       30.13      5.85 o 
   7   1  19        5.53        5.99      3.77 o 
   8   1  19        5.30        2.08      5.93 o 
 -13   2  19       16.65       20.67      8.46 o 
 -12   2  19       14.45       25.80      8.80 o 
 -11   2  19       11.93       25.87      9.24 o 
 -10   2  19        0.01        1.55      4.53 o 
  -9   2  19        1.19        1.19      4.76 o 
  -8   2  19        1.81        1.85      3.57 o 
  -7   2  19        2.10        4.47      4.96 o 
  -6   2  19      217.27      170.08     18.06 o 
  -5   2  19      157.61      169.33     18.09 o 
  -4   2  19        0.43       -4.80      4.80 o 
  -3   2  19        3.87        8.76      5.16 o 
  -2   2  19        7.55       13.98      6.06 o 
  -1   2  19        3.06        3.26      4.87 o 
   0   2  19        0.90        8.92      7.17 o 
   1   2  19       37.47       52.04     10.59 o 
   2   2  19      146.31      147.86     17.15 o 
   3   2  19       14.47       27.01      8.67 o 
   4   2  19        0.05       -0.54      5.26 o 
   5   2  19        0.02        6.60      6.18 o 
   6   2  19        1.95       -2.87      4.02 o 
   7   2  19        4.79        1.13      5.98 o 
 -11   3  19        0.02        0.84      5.31 o 
 -10   3  19       13.24       33.21     10.56 o 
  -9   3  19       80.90       80.15     14.59 o 
  -8   3  19       22.06       17.70      6.59 o 
  -7   3  19        4.30       -5.63      5.63 o 
  -6   3  19        0.28        7.33      5.04 o 
  -5   3  19       19.71       16.90      6.72 o 
  -4   3  19       63.07       36.24      9.83 o 
  -3   3  19      118.81      139.16     17.52 o 
  -2   3  19       21.91       23.10      8.22 o 
  -1   3  19        0.80        6.98      6.27 o 
   0   3  19       21.14        9.09      5.72 o 
   1   3  19       46.96       55.71     11.13 o 
   2   3  19       53.57       58.52     11.68 o 
   3   3  19       10.70        6.05      4.77 o 
   4   3  19       15.42       16.23      7.88 o 
   5   3  19       13.69        7.81      5.46 o 
  -7   4  19       77.81       76.89     14.54 o 
  -6   4  19        9.13        3.79      5.53 o 
  -5   4  19       11.15        6.50      5.66 o 
  -4   4  19       47.68       40.49     10.68 o 
  -3   4  19       12.68       12.43      6.62 o 
  -2   4  19        0.02        1.12      5.94 o 
  -1   4  19        6.15       14.28      6.72 o 
   0   4  19       23.22       35.14      9.94 o 
   1   4  19        0.22       -4.02      5.21 o 
 -13   0  20       12.86        8.34      6.60 o 
 -12   0  20       27.13       44.45     10.62 o 
 -11   0  20       33.13       36.99      9.44 o 
 -10   0  20      240.16      216.20     20.19 o 
  -9   0  20       50.74       62.04     11.16 o 
  -8   0  20      653.61      708.16     33.72 o 
  -7   0  20       36.94       42.35      6.19 o 
  -6   0  20        1.00       -3.10      3.83 o 
  -5   0  20        1.66        3.05      4.58 o 
  -4   0  20       87.57       87.74     11.47 o 
  -3   0  20      259.56      279.75     19.59 o 
  -2   0  20        3.91        3.36      3.22 o 
  -1   0  20       74.14       71.59     10.47 o 
   0   0  20        7.16       10.48      3.79 o 
   1   0  20      163.38      168.88     16.16 o 
   2   0  20       19.14       18.28      5.97 o 
   3   0  20        3.48        9.61      6.39 o 
   4   0  20      163.28      203.61     19.15 o 
   5   0  20       86.07       92.57     13.80 o 
   6   0  20       56.45       60.45     11.55 o 
   7   0  20       15.16       10.67      6.27 o 
 -13   1  20        0.34        3.37      3.64 o 
 -12   1  20        4.59       12.28      5.02 o 
 -11   1  20      116.43      124.07     11.18 o 
 -10   1  20       42.75       53.42      8.61 o 
  -9   1  20       14.75       21.55      5.94 o 
  -8   1  20       77.67       66.16      6.29 o 
  -7   1  20       26.06       25.97      5.90 o 
  -6   1  20        0.17       -1.97      2.18 o 
  -5   1  20        0.10       -0.38      3.59 o 
  -4   1  20      110.29      113.75      8.85 o 
  -3   1  20        2.76        2.75      3.45 o 
  -2   1  20       27.66       24.51      4.29 o 
  -1   1  20      264.64      276.78     13.79 o 
   0   1  20        0.72       -0.59      2.42 o 
   1   1  20      125.65      140.81     10.41 o 
   2   1  20      212.42      210.98     15.88 o 
   3   1  20        2.60        7.52      3.94 o 
   4   1  20      131.46      139.38     11.18 o 
   5   1  20      127.82      135.99     11.47 o 
   6   1  20        8.30        4.79      5.22 o 
   7   1  20       77.50       99.80     10.57 o 
 -12   2  20       26.87       26.61      9.10 o 
 -11   2  20        2.08        6.05      4.98 o 
 -10   2  20        1.37        1.69      4.32 o 
  -9   2  20       13.65        7.92      5.48 o 
  -8   2  20       30.95       44.57     10.27 o 
  -7   2  20        0.63       -2.83      4.81 o 
  -6   2  20       14.13       15.10      5.93 o 
  -5   2  20      113.42      119.68     15.91 o 
  -4   2  20       73.62       64.57     11.30 o 
  -3   2  20       74.84       63.79     11.64 o 
  -2   2  20       57.42       44.81      9.43 o 
  -1   2  20      164.72      167.27     17.89 o 
   0   2  20       82.88      114.09     15.87 o 
   1   2  20      985.38      969.77     43.70 o 
   2   2  20      162.05      154.49     17.96 o 
   3   2  20        0.06       -2.03      4.76 o 
   4   2  20       23.64       42.49     10.43 o 
   5   2  20       12.28       19.46      8.56 o 
   6   2  20       29.10       37.42     10.73 o 
 -10   3  20       33.48       21.92      8.47 o 
  -9   3  20        9.30       15.36      5.44 o 
  -8   3  20        0.10       -4.62      5.70 o 
  -7   3  20       27.97       29.88      8.77 o 
  -6   3  20       66.76       72.86     13.03 o 
  -5   3  20       91.00       97.42     14.90 o 
  -4   3  20       85.35      104.77     15.45 o 
  -3   3  20        3.26        5.22      5.54 o 
  -2   3  20       22.51       39.04     10.29 o 
  -1   3  20       52.56       86.58     14.75 o 
   0   3  20        2.50       -4.79      4.79 o 
   1   3  20        4.52        0.60      5.53 o 
   2   3  20        5.90        6.84      6.37 o 
   3   3  20       41.90       63.81     12.52 o 
   4   3  20        7.88       13.43      7.83 o 
  -5   4  20        0.15        9.47      7.28 o 
  -4   4  20        1.73        2.13      5.31 o 
  -3   4  20        0.25       -6.90      7.02 o 
  -2   4  20       21.53       32.83     10.30 o 
  -1   4  20       42.67       46.69     11.71 o 
 -12   1  21        1.35       -4.02      4.55 o 
 -11   1  21       17.58       21.69      5.49 o 
 -10   1  21       32.51       24.87      5.45 o 
  -9   1  21        0.68       -1.25      2.94 o 
  -8   1  21        4.53        4.43      2.95 o 
  -7   1  21       48.84       37.84      5.78 o 
  -6   1  21        4.70        3.58      2.48 o 
  -5   1  21       95.37       93.66      8.82 o 
  -4   1  21       48.30       40.06      5.60 o 
  -3   1  21       23.35       23.12      6.01 o 
  -2   1  21        0.66       -3.51      3.51 o 
  -1   1  21       27.29       17.89      4.16 o 
   0   1  21      393.49      402.67     17.44 o 
   1   1  21      305.21      296.46     15.41 o 
   2   1  21       31.78       34.41      9.61 o 
   3   1  21        0.97       -1.27      3.10 o 
   4   1  21        0.04       -2.08      2.88 o 
   5   1  21        0.49        4.44      3.35 o 
   6   1  21       23.32       20.12     10.10 o 
 -11   2  21        0.06        3.37      5.35 o 
 -10   2  21        0.21       -6.28      6.47 o 
  -9   2  21       12.58        7.70     11.92 o 
  -8   2  21       30.66       30.87      6.50 o 
  -7   2  21      122.24      122.67     16.78 o 
  -6   2  21      178.62      158.01     18.44 o 
  -5   2  21       38.40       43.51     10.39 o 
  -4   2  21       15.70       11.36      5.88 o 
  -3   2  21       43.84       46.28      9.88 o 
  -2   2  21       22.06       13.22      5.05 o 
  -1   2  21        7.07        6.09      4.06 o 
   0   2  21       72.47       85.27     14.13 o 
   1   2  21       11.53       19.96      7.90 o 
   2   2  21       43.54       46.70     10.29 o 
   3   2  21       22.65       12.17      6.92 o 
   4   2  21       26.81       37.90     10.51 o 
   5   2  21       27.80       11.34      6.28 o 
  -9   3  21      191.87      211.69     16.80 o 
  -8   3  21       52.73       56.19     12.34 o 
  -7   3  21        5.52       -3.70      6.32 o 
  -6   3  21       38.38       34.16     10.48 o 
  -5   3  21       10.09       13.28      7.43 o 
  -4   3  21       26.69       27.50      8.19 o 
  -3   3  21        1.65       10.85      6.73 o 
  -2   3  21       85.74      111.59     16.75 o 
  -1   3  21       23.54       32.59      9.24 o 
   0   3  21       13.27       14.79      7.59 o 
   1   3  21        3.84       -5.61      5.61 o 
   2   3  21        8.17        9.26      5.78 o 
 -12   0  22       23.25       39.77     10.38 o 
 -11   0  22       92.97       90.74     14.19 o 
 -10   0  22      287.60      305.98     24.18 o 
  -9   0  22       95.38      127.61     15.55 o 
  -8   0  22      904.11      971.03     40.93 o 
  -7   0  22      461.73      471.71     19.73 o 
  -6   0  22       86.79       85.68     12.10 o 
  -5   0  22       15.97       12.44      5.16 o 
  -4   0  22       90.10       92.69     11.99 o 
  -3   0  22       46.77       56.12      9.38 o 
  -2   0  22        4.70        4.15      3.77 o 
  -1   0  22        4.38        4.40      4.41 o 
   0   0  22      218.55      197.27     18.38 o 
   1   0  22      174.13      183.47     17.86 o 
   2   0  22        5.79       13.56      6.33 o 
   3   0  22       56.30       61.64     11.38 o 
   4   0  22       11.59       11.97      6.65 o 
   5   0  22        0.14       -2.43      4.20 o 
 -12   1  22        0.26       11.63      8.02 o 
 -11   1  22       45.08       36.69     10.03 o 
 -10   1  22      118.02      137.53     17.69 o 
  -9   1  22       22.51       33.64      8.94 o 
  -8   1  22      103.03      110.79     10.87 o 
  -7   1  22        7.66        3.43      5.18 o 
  -6   1  22      360.04      363.95     20.29 o 
  -5   1  22      386.54      418.92     20.35 o 
  -4   1  22       47.01       38.98      5.61 o 
  -3   1  22        1.75       -4.11      7.78 o 
  -2   1  22       86.26       94.44     10.57 o 
  -1   1  22      323.59      299.52     15.36 o 
   0   1  22       65.44       81.37      8.25 o 
   1   1  22       73.02       74.91      8.22 o 
   2   1  22       75.25      108.32     10.01 o 
   3   1  22       57.48       54.35     12.81 o 
   4   1  22       70.04       71.72      9.96 o 
   5   1  22       28.67       27.84      6.15 o 
 -10   2  22        0.29       -2.48      6.20 o 
  -9   2  22       86.24       88.31     10.65 o 
  -8   2  22       90.82       90.11     10.37 o 
  -7   2  22        5.38        6.65      4.78 o 
  -6   2  22        0.12        6.13      6.21 o 
  -5   2  22       10.06       17.46      7.21 o 
  -4   2  22       63.25       65.33     12.53 o 
  -3   2  22       90.04       98.97     14.81 o 
  -2   2  22        1.13        1.28      5.44 o 
  -1   2  22       29.49       36.62      9.75 o 
   0   2  22       32.31       58.40     11.81 o 
   1   2  22       48.35       46.03     10.39 o 
   2   2  22        4.73       15.97      7.33 o 
   3   2  22        1.26       -1.44      5.82 o 
  -7   3  22        0.42       -6.56      6.56 o 
  -6   3  22       21.49       23.18      8.39 o 
  -5   3  22       42.27       55.33     12.25 o 
  -4   3  22       26.96       23.21      8.57 o 
  -3   3  22        2.13       -4.74      7.11 o 
  -2   3  22      131.86      150.42     19.14 o 
  -1   3  22       58.24      100.41     15.95 o 
   0   3  22        4.63        3.44      5.90 o 
 -11   1  23       18.91       19.96      7.72 o 
 -10   1  23        0.02       -5.52      5.52 o 
  -9   1  23       73.39       71.86     13.32 o 
  -8   1  23      115.04      127.71     11.67 o 
  -7   1  23       80.81       67.10     11.86 o 
  -6   1  23        7.24       10.33      5.67 o 
  -5   1  23        3.46        5.45      5.46 o 
  -4   1  23        0.20       -6.28      6.85 o 
  -3   1  23       53.95       46.05      9.75 o 
  -2   1  23       11.58        9.71      5.53 o 
  -1   1  23        0.98       -0.74      3.72 o 
   0   1  23        0.80        2.93      4.36 o 
   1   1  23        1.05        0.25      3.08 o 
   2   1  23        0.99        2.22      3.04 o 
   3   1  23        1.29       -0.24      2.66 o 
  -9   2  23        3.67       -0.79      3.00 o 
  -8   2  23        0.61       -5.55      5.55 o 
  -7   2  23        5.84       15.73      8.42 o 
  -6   2  23       35.90       18.27      7.91 o 
  -5   2  23       17.04       29.81      9.67 o 
  -4   2  23        2.31       -6.88      7.04 o 
  -3   2  23        8.25       -2.34      4.60 o 
  -2   2  23       23.76       17.52      6.08 o 
  -1   2  23        0.10        4.17      4.87 o 
   0   2  23       86.73       80.93     14.00 o 
   1   2  23        4.17       10.12      6.29 o 
   2   2  23        3.55       10.12      6.76 o 
  -5   3  23        1.23        1.97      4.62 o 
  -4   3  23        0.87       -9.02      9.02 o 
  -3   3  23        3.64       -7.36      7.36 o 
 -10   0  24      115.67      108.69     15.53 o 
  -9   0  24       43.57       38.81      9.80 o 
  -8   0  24        4.45        8.63      5.25 o 
  -7   0  24        0.05       -2.27      3.09 o 
  -6   0  24        0.22       -2.61      3.42 o 
  -5   0  24        2.62       -1.11      3.52 o 
  -4   0  24      104.21      124.17     14.66 o 
  -3   0  24      192.84      185.86     18.11 o 
  -2   0  24       42.84       41.17      9.68 o 
  -1   0  24       24.57       29.13      8.40 o 
   0   0  24        8.60        5.24      4.95 o 
   1   0  24        0.95        9.37      5.36 o 
   2   0  24      159.57      160.36     17.86 o 
 -10   1  24       37.71       52.70     11.61 o 
  -9   1  24       37.03       39.54     11.19 o 
  -8   1  24       37.42       30.67      6.55 o 
  -7   1  24       76.58       97.55     14.69 o 
  -6   1  24       40.76       45.84     10.18 o 
  -5   1  24       15.64       16.47      6.41 o 
  -4   1  24        5.40        8.77      4.96 o 
  -3   1  24        4.87        4.79      4.10 o 
  -2   1  24       44.07       51.47     10.52 o 
  -1   1  24       54.08       70.03     12.19 o 
   0   1  24       13.89       12.31      6.42 o 
   1   1  24       32.18       46.83     10.92 o 
   2   1  24       41.47       50.13     11.06 o 
  -8   2  24       10.23       -0.60      5.44 o 
  -7   2  24       54.51       72.13     13.59 o 
  -6   2  24       47.94       54.96     11.56 o 
  -5   2  24        1.35        1.63      4.19 o 
  -4   2  24       15.79       11.26      6.29 o 
  -3   2  24        9.14        0.06      5.50 o 
  -2   2  24       13.91        9.47      6.29 o 
  -1   2  24      184.76      182.10     21.10 o 
   0   2  24        0.11       13.48      7.44 o 
  -8   1  25       13.89        5.65      6.26 o 
  -7   1  25        2.52       10.00      7.36 o 
  -6   1  25        0.74        3.81      4.43 o 
  -5   1  25        3.82        1.10      4.85 o 
  -4   1  25        0.70       -7.47      7.47 o 
  -3   1  25        0.56        4.07      4.15 o 
  -2   1  25       19.42       21.04      7.62 o 
  -1   1  25       23.86       29.81      8.66 o 
   0   1  25        7.76        2.82      5.73 o 
  -6   0  26        0.77       -5.05      5.05 o 
  -5   0  26       21.79       34.34      8.93 o 
  -4   0  26      288.71      303.00     24.18 o 
  -3   0  26      238.76      237.37     21.39 o 
  -2   0  26       74.30       74.65     12.37 o 
                                                 
